# Supplementary material for: The Comb Jelly Opsins and the Origins of Animal Phototransduction
Source: Genome Biol Evol. 2014 Jul 24;6(8):1964–71. doi: 10.1093/gbe/evu154 (PMC4159004; doi:10.1093/gbe/evu154)
Supplement: Supplementary Data [file supp_evu154_suppl_data.zip]

Archive with 2 entries (2 files):
- Supplementary_On_Line.pdf
- alignments.phy
