# Supplementary material for: The Comb Jelly Opsins and the Origins of Animal Phototransduction
Source: Genome Biol Evol. 2014 Jul 24;6(8):1964–71. doi: 10.1093/gbe/evu154 (PMC4159004; doi:10.1093/gbe/evu154)
Supplement: Supplementary Data [file supp_evu154_suppl_data.zip › alignments.phy]

[SEAM1.phy]

66 334
Mnemiopsis_opsin3_215412                 -------------------------------LGVLVTLCCLIGSLENGFVLKIL-CKTRSKCTNTTYLLLCNLAIADLGNLLIPTPFNAFTLFYGRYLWYDILINLVGWSSNLFVMVSMLLVCVIAVRRAVALYLPF-KYNTFKPMNIYILAITSWMIAVAFACLPFYSKHSYKPEGNSIAHLGKFGALADKGMVYYITFLFVVTVVPALIIGTASFLVVLRLRKN---------IQYKVVKKKQKESEENAARTVTIIPIIFFFCHLPYRITTSFIAMFAISNS-NPPDFLQHSFFAKLNSCANPLVYLMGSKKLR-----------------
Nematostella_202741                      -------------------------------LAGFIFFLILFGCFLQGITLLIL-LKKENQQKSLTPYLL-NIVAANTFMILGSFPTTLVSSFARGWAFNDAVCKFIGFVGGCAATSMIASMLCITITIHRTIAKQH-ILHQPPNKTQLKIIIGVWMYSAVIMLPPVTGLTEMKLEAADTNCAPNWSPDTPGDLAYILILCVTAYFIPVGASLFYYLQIRKALSAL---------AIPVASIQAQLRRFQNITYMTAVAIAAFTITWLPYAVYVLIAAFGGSHLF-DAVMSVVPAMVAKMSILYNPFVYALVNPRRK-----------------
Nematostella_94740                       -------------------------------LAGYIFFLILFGCFLQGITLLIL-LKKENQQKSLTPYLL-NIVAANTFMILGSFPTTLVSSFARGWAFNDAVCKFIGFVGGCAATSMIASMLCITITIHRTIAKQH-FLHQPPNKTQLKIIIGVWMYSAVIMLPPVTGLTEMKLEAADTNCAPNWSPDTPGDLAYILILCVTAYFIPVGASLFYYLQIRKALSAL---------AIPVASIQAQLRRFQNITYMTAVAIAAFAITWLPYAVYVLIAAFGGSHLF-DAVMSVVPAMVAKMSILYNPFVYALVNPRFR-----------------
Nematostella_208454                      -------------------------------FAGFVAVVFVFRIVSQIVTILIF-QRNENRHFRLAPYFI-NTAISNLILILSSYPLAFVASLSHNLHEGTFICDFTGYLVSVGSAGAFVTMAVLTFEIYQHVSSEQ-AIEEEKQWKTFKILGAIWIYSCLCLTPPLVGWSSMTLQSDKTNCAPNWVTQDVKGLSYLVFLTTSVFIIPMAVTGVYFYKLYRYFHNN---------VTSNPSFAYKLEHYKVTQKMVFAAITVNAICWSPYAIYSLASSIKGEELS-QGAGSLIPSYFGKVSAIFNPIVYWIFNTRFR-----------------
Mus_RGR_NP067315                         -------------------------------VGTVLLMEALSGISLNGLTIFSF-CKTPDLRTPSNLLVL-SLALADTGISLNAL-VAAVSSLLRRWPHGSEGCQVHGFQGFATALASICGSAAVAWGRYHHYC----TRRQLAWDTAIPLVLFVWMSSAFWASLPLMGWGHYDYEPVGTCCTLDYSRGDRNFISFLFTMAFFNFLVPLFITHTSYRFMEQKFSRS---------GHLPVNTTLPGR--------------MLLLGWGPYALLYLYAAIADVSFI-SPKLQMVPALIAKTMPTINAINYALHREMVC-----------------
Homo_RGR_P47804                          -------------------------------VGMVLLVEALSGLSLNTLTIFSF-CKTPELRTPCHLLVL-SLALADSGISLNAL-VAATSSLLRRWPYGSDGCQAHGFQGFVTALASICSSAAIAWGRYHHYC----TRSQLAWNSAVSLVLFVWLSSAFWAALPLLGWGHYDYEPLGTCCTLDYSKGDRNFTSFLFTMSFFNFAMPLFITITSYSLMEQKLGKS---------GHLQVNTTLPART--------------LLLGWGPYAILYLYAVIADVTSI-SPKLQMVPALIAKMVPTINAINYALGNEMVC-----------------
Bos_RGR_NP786969                         -------------------------------VGTVLLVEALSGLSLNILTILSF-CKTPELRTPSHLLVL-SLALADSGISLNAL-VAATSSLLRRWPYGSEGCQAHGFQGFVTALASICSSAAVAWGRYHHFC----TRSRLDWNTAVSLVFFVWLSSAFWAALPLLGWGHYDYEPLGTCCTLDYSRGDRNFTSFLFTMAFFNFLLPLFITVVSYRLMEQKLGKT---------SRPPVNTVLPART--------------LLLGWGPYALLYLYATIADATSI-SPKLQMVPALIAKAVPTVNAMNYALGSEMVH-----------------
Nematostella_199627                      -------------------------------TAYWMTVILTLGVIVNIAALWIC-FRPENRKKEITPLIA-NIAVADLILITCGHTSTHLRGALQR---NEPPCMWIAILNGIVGIVTIVTMASINI-LLLRKMQSV-VMVNLPACRMAALIACIWGYSISVMSTPLLGWGSFYPGKSSANCEPEWTSRGLGDISYNVTLLVTAFVFPMAVIIYTFYRIKRRLRNE---------IPTAFPQGRRRM-YTTLSRMMVGVTVAFTLSWSPDAILSVISMVTGR-----PIIHVVPSLMAKSSVIYTPIVYIAFSRSFR-----------------
Nematostella_123451                      ----------------------------------------FYSFSGNIVIIPVL-LSSEHRKKSNSPFML-NMAFVDILLCAFGFTVSVSYNLAVKSESTKDSCAWLAFINCFSGINSIATLTVMAAISYTGVTSLA-QVQRFDSKKTAIIIAGIWIYSFVTTIPPAFGWNRFVPFLDGISCHPDWVSQKPADKAYIGFLVVLGFFLPMIIIVFSYLKTYGHATIS---------LSNESVFRRQLETKRKTLRMVVAAILMFFISWSPYCIVSLIESAKGEVVL-SPGVSMIPELMAKASVMYNPVVYTLMNARFR-----------------
Nematostella_214772                      -------------------------------YGSVMFLILTIGLVGNILTIVIL-LR-KDYRSKIVPYML-NMAVLDALLILLGYPVSINAILTGRLKPEDRTCKFNAFMNGSIGISAIITLTYISFVMYRTITNTT-MPRQKSAVYLFGSLCAIWTYGVLTMLPPLVGWSKFVPGAAGFSCAPDWGSASASILSYNIVLMVLGFVFPVGVISVCYYKIF---------------------------------------------SWSPYCVVSVMAMVHRAPSL-PRGLAEIPELMAKASVIYNPLVFTVMNIEFR-----------------
Nematostella_214775                      -------------------------------YGVVMSLILTTGLTANILTIIVL-MR-REHRSKITPFMI-NVAVLDLIIIALGYPVAIIANFTGRMKEGDSQCQWTAFINGATGIAAIITLTAMSIVMRNTITHPI-VKKRLSCKYLFGSLCAIWTYGILTMLPPLVGWSKFVPGAAKVSCGPDWETQNASTLSYNIVLLIVGFVIPVGIISACYLNIFRFLRSP---------PAFISITSRRRRAHLRIARMILVSIISFVISWSPYCVVSVIAMVQRAPAL-SQGFAEIPELMAKASVVYNPLVFTVMNRGFR-----------------
Nematostella_95791                       -------------------------------LMIYLGVVSFAGSVFNFIVLLVF-LSKRHLQVP-DVFLI-SVAISDCLACVIAMPVTLLAVSNGSWQFDFELCKMHASLFYTFGLVSITHLSAMAFEKYLTLFKST-NGYYLTKGQAVKIIAALWGYSLVFSLSPLVGWGAYGLGPENMTCTLLWGASGAKDDTYYGAVFLGCFFVPVGFILFSYYHIMCSAQMV---------MFAKIMKRK----HIVFAMKLTLLIGAYFFAWLPYSVVSLLMVLRVE--L-QANAVIYSSMFAKSSFLLNPVVYSFITKR-------------------
Branchiostoma_Go-opsin_ABO50606          -------------------------------SAIYITLTGLIAFFGNVITITVF-LTEKEFRKKQNGFVL-NLAIADLSVCVFAYPSSAIAGYAGRWVLGDVGCTIYGFLCFTFALVSMVTLCVISIYRYILICKPQ-YAHLLTHRRTVYVIIGTWLYALVFTVPPLVGVKRYTYEPMQITCSLDWNVQHPGEKAYIAAVLVIVYVLQVLIMCFCYFNIIFKSANA---------LASEKTKMAAKKDTWKTSVMCLTMVVSFLIAWTPYAVSSTWDILSAED-L-PIIATILPSLFAKSSCMMNPIIYACCNTKFR-----------------
Patinopecten_Go-opsin_AB006455           -------------------------------IGIFISICCIIGVLGNLLIIIVF-AKRRSVRRPINFFVL-NLAVSDLIVALLGYPMTAASAFSNRWIFDNIGCKIYAFLCFNSGVISIMTHAALSFCRYIIICQYG-YRKKITQTTVLRTLFSIWSFAMFWTLSPLFGWSSYVIEVVPVSCSVNWYGHGLGDVSYTISVIVAVYVFPLSIIVFSYGMILQEKVCR---------AQQRYTPRFIQDIEQRVTFISFLMMAAFMVAWTPYAIMSALAI--GSFNV-ENSFAALPTLFAKASCAYNPFIYAFTNANFR-----------------
Pleurobrachia_opsin1_CU419614            -----------------------------------------------------------------------------------------------------------------------------------------------------------YFLAFFFGIAPLVGWCEYGPEGYGVSNSLMW-----NNASYIICAMIIGYFFPLIIIMFCYRAIYRLVAQL---------NSVVKIMLVQ---ERQLASTITFVILSFFFAWTPYVFVNIINMFSTLLKY--RILATIPALFAKSSTLWWIIVYCLMDVRIK-----------------
Mnemiopsis_opsin1_13055                  -------------------------------LSIAMGCVCVGSVFGNLLVLISL-VRERPLPNPVQLIFR-HLSLANFLLACIGEPLVVISLASGKWVWGESMRLFEAFWVTTFGLLSMMILALISLEQYSRFVR----QKQLRTVQVAVILSGIYLLALIFGVSPLLGWCGYGPEGYGVSNSLLWNELTDNSASYIVTVMIVGYFFPLVIITYCYRSIYQLVQAT---------SLAVNRNHSLIVQERKLATTITFVILSFFFAWTPYVLINLLNMFTTWVVK-YKILATIPALFAKSSTLWWIIIYSMMDKRIK-----------------
Pleurobrachia_opsin2_FQ011385            -------------------------------LASLLAVNALCSIAGNALVIYTF-LKEKPLGAPLRVILT-HLAVTNLIIASIGEPMVVISGYSMRWVFGEMGRGFEAFIVTSCGLMAMSLLALVSIERYLRVT-PR-QRFPFTEPTAVKCCSFLWVFNVIYASLPFYGIAAWEGEGIGISNSITWTTEHTQDFVYIICMMSTGYFIPLFIIAFCYNRILFFVKQA---------VDV------------------------------------------------------------------------------------------------
Mnemiopsis_opsin2_12047                  -------------------------------LTSLLCMNCIFSLVGNMLVIYTF-LRERPLGAPLRTILC-HLAITNLMIAGIGEPMVVISGFNLRWVFGEMGRKIEAYTVTASGLMAMSLLAFVSIERYLRVT-PG-QKFLIRQTTSVRVCTLMWIYNVIYASLPFYGIAAWRGEGIGISNSLSWDTNNKIDVAYVMVMMATGYFIPLAVITFCYNRILHFVKQK---------DSSEEPGNRIKAAEKKISNVVAIIIVSFFISWTPYTIVNLLVTFDADYLA-SGINATIPAFLAKTSTVWSPIIYCFMNGEVR-----------------
Nematostella_33918                       -------------------------------LSFYIGVVGVLGVLGNVLVVAAF-YRYRSLRTSTNTFIL-HLGLCNLILASMDLLFTLPSTASKKWMFGLLACRFYGLTYHFFCYVSLNTLAIISLDRYWVITKPA-IGIKITIKRALICIAVSYVYTLVFSIPLFLQWESFEEKIFYTGCYLTTTRLTVKSLLYSIVHGVFLFLFPFGLMIFCYGSIFKSVKRS---------KKNKWIFAIQRIPHWRTARMIIVVIFVFLACWLPYVIVSTCMSLGRRPQI-SLLTLEITLLVAKSGVIYNPFIYAALNLRFR-----------------
Nematostella_13116                       -----------------------------------LLIVGILGTLGNSLVVFVL-WKYPKLRTATNLFIL-NLAFCDLVMALLDLSLSVASALSNRWLWGKSGCLGYGFLHYFFISNSVSTLAAISVDRFFYITKPI-KAWRITRTRAGIILIIIYIYVLLFTFPPIAGWSSFTEEKFYFSCFIKYSDQNPASMAYSVIASVFLYLMPLILMICCYSKIFMAVRKS---------NAVRKKFPIMKRTHIQTAKMIVVVIFFSMIVWVPYVAVSLIQAFTADSII-TPTASHITVLVAKSCVIYNVLIYVVLNRKLK-----------------
Mus_peropsin_NP033128                    -------------------------------IAAYLIVAGITSILSNVVVLGIF-IKYKELRTPTNAVII-NLAFTDIGVSSIGYPMSAASDLHGSWKFGHAGCQIYAGLNIFFGMVSIGLLTVVAMDRYLTISCPD-VGRRMTTNTYLSMILGAWINGLFWALMPIIGWASYAPDPTGATCTINWRNNDTSFVSYTMMVIVVNFIVPLTVMFYCYYHVSRSLRLA---------SDCTAHLHRDWADQADVTKMSVIMILMFLLAWSPYSIVCLWACFGNPKKI-PPSMAIIAPLFAKSSTFYNPCIYVAAHKKFR-----------------
Homo_peropsin_NP006574                   -------------------------------VATYLIMAGMISIISNIIVLGIF-IKYKELRTPTNAIII-NLAVTDIGVSSIGYPMSAASDLYGSWKFGYAGCQVYAGLNIFFGMASIGLLTVVAVDRYLTICLPD-VGRRMTTNTYIGLILGAWINGLFWALMPIIGWASYAPDPTGATCTINWRKNDRSFVSYTMTVIAINFIVPLTVMFYCYYHVTLSIKHT---------SDCTESLNRDWSDQIDVTKMSVIMICMFLVAWSPYSIVCLWASFGDPKKI-PPPMAIIAPLFAKSSTFYNPCIYVVANKKFR-----------------
Nematostella_131013                      ----------------------------------------------NTLLILVF-YKKSLLRRSYRFYIF-SLALVDILMAVLVDSIGAYANSSPGRALSSRGCQYYGAVASFVGFTSVHHLTAIYADRWYSI-RFV-MRRKPSKRVTLRVILALWISGLIWAIPPLVGWSSYAHQGSFSHCSVKWFSVDPKDYSYTVVIFTKFYFFPIAFMTFSYVHVFVITRRW---------GEKAAATAKSIKSESKAAEIALVMVLSFLIAWTPYAVVSFYYSLRGPTGV-PLMAAMLPSLFAKASSLFNPIIYFAMSREFR-----------------
Nematostella_96290                       -------------------------------IVGYLSILFVFGLVANSTVLLVF-AFSKSLQNTTDVLLI-SLSISDWLQAVLGKPVVIYGNVVGWWNADRALCVFYGLSTAALGFVSLLHLAALAFQRWLAITKP------MTYKRIYPLVGTLWAWGMLWAVFPVLGWSGYELEPGETGCAITWNDQSTTNKSYIFIIFGIFFLLPITLVIGCYAWVAKLARNI---------DAAASQATLRS--EKENAWTSFVMFLGFLIAWLPYAIVSLYSAI-TGERV-SPEAATIPGMLAKSASCYNPLIYVFLYSR-------------------
Nematostella_85309                       -------------------------------ITVMYSLLAAGAFVLNGIVLIIF-LATRSLRTIPNMILL-SMAWADWLMACLADAVGAYAN-ANNWPSMVGGCVYYGFITTALGLTSMIHLTALSVERFVTVTIPM-TR-PITETQMLLVVTFLWAFSFLWAIFPLVGWSSYGPEPGYAACSIAWYRQDLNNMSYILCLFMFFFFLPIVIMIACFSSIYFTVRKW---------GASSDSTQQTLAAERKTAWMSFIMVLAFLFAWVPYAVVSLYASFGGVTTI-PKLMSTLPAMLAKTSACYNPIIYFFMYSKFR-----------------
Nematostella_130042                      -------------------------------IAIF-----VIGFVTNTIVVITF-IFSKRLHTTPNLILF-SMSVCDWLMAAMAKSVGIYGN-ARYWPVGKVTCDYYAFATSAIGYASILHLAALAVEKRMAVASPM-TNS-LNERRMLVIIATLWGFAILWAVFPLIGWSSYGPEPGYVSCSITWYTTDHNNVSYIICISVLFFFVPIVTMTFSFASIYKAIRNW---------GSHARATQETIKAKAKTAKMAFLMVMCFLFAWTPYAVVSLWTTFGGTHRN-PALLGVLPSLFAKLSSCYNPIIYFFMYTKFR-----------------
Anopheles_pteropsin_XM312503             -------------------------------AAVTLFFIGFFGFFLNIFVIALM-YKDVQLWTPMNIILF-NLVCSDFSVSIIGNPLTLTSAISHRWLYGKSICVAYGFFMSLLGIASITTLTVLSYERFCLISRPF-AAQNRSKQGACLAVLFIWSYSFALTSPPLFGWGAYVNEAANISCSVNWESQTANATSYIIFLFIFGLILPLAVIIYSYINIVLEMRKN---------SARVGRVNRA---ERRVTSMVAVMIVAFMVAWTPYAIFALIEQFGPPELI-GPGLAVLPALVAKSSICYNPIIYVGMNTQFR-----------------
Apis_pteropsin_NP001035057               -------------------------------AAIALGFIGFFGFTANLLVAIVI-VKDAQLWTPVNVILF-NLVFGDFLVSIFGNPVAMVSAATGGWYWGYKMCLWYAWFMSTLGFASIGNLTVMAVERWLLVARPM-QA--LSIRHAVILASFVWIYALSLSLPPLFGWGSYGPEAGNVSCSVSWEVHDPVTDTYIGFLFVLGLIVPVFTIVSSYAAIVLTLKKV---------RKRAGASGRR---EAKITKMVALMITAFLLAWSPYAALAIAAQFAKP----SATVAVLPALLAKSSICYNPIIYAGLNNQFS-----------------
Xenopus_parapinopsin_AB159672            -------------------------------LALIMAVFCAAALFLNVTVIVVT-FKYRQLRHPINYSLV-NLAIADLGVTVLGGALTVETNAVGYFNLGRVGCVIEGFAVAFFGIAALCTIAVIALDRVFVVCKPM-GTLTFTPKQALAGIAASWIWSLIWNTPPLFGWGSYELEGVMTSCAPNWYSADPVNMSYIVCYFSFCFAIPFLIIVGSYGYLMWTLRQA---------KLGVAEGGTTSKAEVQVSRMVIVMILAFLVCWLPYAAFAMTVVANPGMHI-DPIIATVPMYLTKTSTVYNPIIYIFMNKQFQ-----------------
Homo_MWS_NP000504                        -------------------------------TSVWMIFVVIASVFTNGLVLAAT-MKFKKLRHPLNWILV-NLAVADLAETVIASTISVVNQVYGYFVLGHPMCVLEGYTVSLCGITGLWSLAIISWERWMVVCKPF-GNVRFDAKLAIVGIAFSWIWAAVWTAPPIFGWSRYWPHGLKTSCGPDVFSGSSYPQSYMIVLMVTCCITPLSIIVLCYLQVWLAIRAV---------AKQQKESESTQKAEKEVTRMVVVMVLAFCFCWGPYAFFACFAAANPGYPF-HPLMAALPAFFAKSATIYNPVIYVFMNRQFR-----------------
Gallus_pinopsin_U15762                   -------------------------------VAVLMGTVVACASVVNGLVIVVS-ICYKKLRSPLNYILV-NLAVADLLVTLCGSSVSLSNNINGFFVFGRRMCELEGFMVSLTGIVGLWSLAILALERYVVVCKPL-GDFQFQRRHAVSGCAFTWGWALLWSAPPLLGWSSYVPEGLRTSCGPNWYTGGSNNNSYILSLFVTCFVLPLSLILFSYTNLLLTLRAA---------AAQQKEADTTQRAEREVTRMVIVMVMAFLLCWLPYSTFALVVATHKGIII-QPVLASLPSYFSKTATVYNPIIYVFMNKQFQ-----------------
Geotria_SWS1_AAR14684                    -------------------------------QAAFMGFVFICGTPLNAIVLVVT-IKYKKLRQPLNYILV-NISAAGLVFCLFSISTVFVASMQGYFFLGPTICALEAFFGSLAGLVTGWSLAFLAAERYIVICKPF-GNFRFGSKHALVAVGLTWMLGLSVALPPFFGWSRYIPEGLQCSCGPDWYTVGTKYEYYTYFLFVFCFVVPLSIIIFSYGSLLGTLRAV---------AAQQQESASTQKAEREVSRMVIMMVASFCTCYVPYAALAVYMVTNRDHNI-DLRFVTVPAFFSKASCVYNPLIYSFMNKQFR-----------------
Homo_blue_opsin_M13299                   -------------------------------QAAFMGTVFLIGFPLNAMVLVAT-LRYKKLRQPLNYILV-NVSFGGFLLCIFSVFPVFVASCNGYFVFGRHVCALEGFLGTVAGLVTGWSLAFLAFERYIVICKPF-GNFRFSSKHALTVVLATWTIGIGVSIPPFFGWSRFIPEGLQCSCGPDWYTVGTKYESYTWFLFIFCFIVPLSLICFSYTQLLRALKAV---------AAQQQESATTQKAEREVSRMVVVMVGSFCVCYVPYAAFAMYMVNNRNHGL-DLRLVTIPSFFSKSACIYNPIIYCFMNKQFQ-----------------
Rana_SWS1_BAA96828                       -------------------------------QAIFMGVVFIIGTPLNAVVLLVT-VKYKKLRQPLNYILV-NISVGGLLICIFSNFVVFINSWQGYFFFGKAFCAIEAFVGTLAGLVTGWSLAFLAFERYIVICKPM-GTFTFTSKHALAVVLTTWMIGVGVSVPPFFGWSRYIPEGLQCSCGPDWYTVGTKYEYYTWFIFVFCFIIPLTLICYSYARLLGALRAV---------AAQQQESASTQKAEKEVSRMVVVMVGSFCLCYVPYAAMAMYMITNRNHGL-DLRFVTIPAFFSKSACVYNPIIYTFMNKQFR-----------------
Geotria_RhB_AAR14683                     -------------------------------ISAYVFTLILIGFPVNFMTLFVT-FKLKKLRQPLNFILV-NLCVADLLMIMFGFTTTFYTAMNGYFVFGPTGCNIEGFFATLGGEVSLWSLVMLAIERYIVVCKPM-GNFRFATTHAALGVVFTWVMASACAVPPLVGWSRYIPEGMQCSCGPDYYTLNPKYESYVIYLFLVHFLLPVTIIFFTYGRLICTVKEA---------AAQQQESASTQKAEREVTRMVIIMVVGFLVCWVPYASFAFYLFMNKGILF-SATAMTVPAFFSKSSVLYNPIIYVLLNKQFR-----------------
Geotria_RhA_AAR14682                     -------------------------------LAAYMFFLILVGFPVNFLTLFVT-VQHKKLRTPLNYILL-NLAVSNLFMILFGFTTTMYTSMNGYFVFGPTMCSIEGFFATLGGEVSLWSLVVLAIERYIVICKPM-GNFRFGNTHAIMGVALTWVMALSCAAPPLLGWSRYLPEGMQCSCGPDYYTMNPTYESFVIYMFIVHFTIPFVIIFFSYGRLLCTVKEA---------AAAQQESASTQKAEKEVTRMVVLMVVGFLVCWVPYASVAFYIFTNQGSDF-GATFMTLPAFFAKSSALYNPVIYILMNKQFR-----------------
Xenopus_opsin_P29403                     -------------------------------LAAYMFLLILLGLPINFMTLFVT-IQHKKLRTPLNYILL-NLVFANHFMVLCGFTVTMYTSMHGYFIFGPTGCYIEGFFATLGGEVALWSLVVLAVERYIVVCKPM-ANFRFGENHAIMGVAFTWIMALSCAAPPLFGWSRYIPEGMQCSCGVDYYTLKPEVESFVIYMFIVHFTIPLIVIFFCYGRLLCTVKEA---------AAQQQESLTTQKAEKEVTRMVVIMVVFFLICWVPYAYVAFYIFTHQGSNF-GPVFMTVPAFFAKSSAIYNPVIYIVLNKQFR-----------------
Bos_rhodopsin_62460472                   -------------------------------LAAYMFLLIMLGFPINFLTLYVT-VQHKKLRTPLNYILL-NLAVADLFMVFGGFTTTLYTSLHGYFVFGPTGCNLEGFFATLGGEIALWSLVVLAIERYVVVCKPM-SNFRFGENHAIMGVAFTWVMALACAAPPLVGWSRYIPEGMQCSCGIDYYTPHEETESFVIYMFVVHFIIPLIVIFFCYGQLVFTVKEA---------AAQQQESATTQKAEKEVTRMVIIMVIAFLICWLPYAGVAFYIFTHQGSDF-GPIFMTIPAFFAKTSAVYNPVIYIMMNKQFR-----------------
Mus_rhodopsin_NP663358                   -------------------------------LAAYMFLLIVLGFPINFLTLYVT-VQHKKLRTPLNYILL-NLAVADLFMVFGGFTTTLYTSLHGYFVFGPTGCNLEGFFATLGGEIALWSLVVLAIERYVVVCKPM-SNFRFGENHAIMGVVFTWIMALACAAPPLVGWSRYIPEGMQCSCGIDYYTLKPEVESFVIYMFVVHFTIPMIVIFFCYGQLVFTVKEA---------AAQQQESATTQKAEKEVTRMVIIMVIFFLICWLPYASVAFYIFTHQGSNF-GPIFMTLPAFFAKSSSIYNPVIYIMLNKQFR-----------------
Homo_rhodopsin_NP000530                  -------------------------------LAAYMFLLIVLGFPINFLTLYVT-VQHKKLRTPLNYILL-NLAVADLFMVLGGFTSTLYTSLHGYFVFGPTGCNLEGFFATLGGEIALWSLVVLAIERYVVVCKPM-SNFRFGENHAIMGVAFTWVMALACAAPPLAGWSRYIPEGLQCSCGIDYYTLKPEVESFVIYMFVVHFTIPMIIIFFCYGQLVFTVKEA---------AAQQQESATTQKAEKEVTRMVIIMVIAFLICWVPYASVAFYIFTHQGSNF-GPIFMTIPAFFAKSAAIYNPVIYIMMNKQFR-----------------
Gallus_rhodopsin_NP001025777             -------------------------------LAAYMFMLILLGFPVNFLTLYVT-IQHKKLRTPLNYILL-NLVVADLFMVFGGFTTTMYTSMNGYFVFGVTGCYIEGFFATLGGEIALWSLVVLAVERYVVVCKPM-SNFRFGENHAIMGVAFSWIMAMACAAPPLFGWSRYIPEGMQCSCGIDYYTLKPEIESFVIYMFVVHFMIPLAVIFFCYGNLVCTVKEA---------AAQQQESATTQKAEKEVTRMVIIMVIAFLICWVPYASVAFYIFTNQGSDF-GPIFMTIPAFFAKSSAIYNPVIYIVMNKQFR-----------------
Geotria_SWS2_AAR14681                    -------------------------------MSAFMLFLVLAGFPLNFLTVFVT-IKYKKLRSHLNYILV-NLAIANLIVVCCGSTLAFYSFMHKYFILGPLFCKMEGFTATLGGMLSLWSLAVLAFERCLVICKPF-GNIAFRGTHALIRCGFAWAAAIAASTPPLFGWSRYIPEGLQCSCGPDWYTTNNKYESYVMFLFIFCFGTPFTIIIVSYSKLILTLRAA---------AAQQQESASTQKAEKEVSRMVVIMVGGFLVCWLPYASLALWIVFNRGSPF-DLRLATIPSVFSKASTVYNPVIYIFLNKQFR-----------------
Xenopus_green-rod_opsin_AAO38746         -------------------------------ISAFMLFTIIFGFPLNLLTIICT-VKYKKLRSHLNYILV-NLAVANLIVICFGSTTAFYSFSQMYFSLGTLACKIEGFTATLGGIIGLWSLAVVAFERFLVICKPM-GNFTFRESHAVLGCILTWVIGLVAAIPPLLGWSRYIPEGLQCSCGPDWYTVNNKWESYVLFLFCFCFGFPLAIIVFSYGRLLLALHAV---------AKQQEQSATTQKAEREVTRMVIVMVVGFLVCWLPYASFALWAVTHRGELF-DLRMSSVPSVFSKASTVYNPFIYIFMNRQFR-----------------
Gallus_blue_sensitive_opsin_NP990848     -------------------------------MAAFMFLLIALGVPINTLTIFCT-ARFRKLRSHLNYILV-NLALANLLVILVGSTTACYSFSQMYFALGPTACKIEGFAATLGGMVSLWSLAVVAFERFLVICKPL-GNFTFRGSHAVLGCVATWVLGFVASAPPLFGWSRYIPEGLQCSCGPDWYTTDNKWESYVLFLFTFCFGVPLAIIVFSYGRLLITLRAV---------ARQQEQSATTQKADREVTKMVVVMVLGFLVCWAPYTAFALWVVTHRGRSF-EVGLASIPSVFSKSSTVYNPVIYVLMNKQFR-----------------
Platynereis_c-opsin_AAV63834             -------------------------------CAAYLFFIACLGVSLNVLVLVLF-IKDRKLRSPNNFLYV-SLALGDLLVAVFGTAFKFIITARKTLLREEDGCKWYGFITYLGGLAALMTLSVIAFVRCLAVLRLG-SFTGLTTRMGVAAMAFIWIYSLAFTLAPLLGWNHYIPEGLATWCSIDWLSDETSDKSYVFAIFIFCFLVPVLIIVVSYGLIYDKVRKV---------AKTGGSVAKA---EREVLRMTLLMVSLFMLAWSPYAVICMLASFGPKDLL-HPVATVIPAMFAKSSTMYNPLIYVFMNKQFR-----------------
Homo_encephalopsin_NP055137              -------------------------------LALLLGSIGLLGVGNNLLVLVLY-YKFQRLRTPTHLLLV-NISLSDLLVSLFGVTFTFVSCLRNGWVWDTVGCVWDGFSGSLFGIVSIATLTVLAYERYIRVVH----ARVINFSWAWRAITYIWLYSLAWAGAPLLGWNRYILDVHGLGCTVDWKSKDANDSSFVLFLFLGCLVVPLGVIAHCYGHILYSIRME---------DLQTIQVIKILKYEKKLAKMCFLMIFTFLVCWMPYIVICFLVVNGHGHLV-TPTISIVSYLFAKSNTVYNPVIYVFMIRKFR-----------------
Mus_encephalopsin_NP034228               -------------------------------LALLLGCLALLGVGGNLLVLLLY-SKFPRLRTPTHLFLV-NLSLGDLLVSLFGVTFTFASCLRNGWVWDAVGCAWDGFSGSLFGFVSITTLTVLAYERYIRVVH----ARVINFSWAWRAITYIWLYSLAWAGAPLLGWNRYILDIHGLGCTVDWRSKDANDSSFVLFLFLGCLVVPVGIIAHCYGHILYSVRME---------DLQTIQVIKMLRYEKKVAKMCFLMAFVFLTCWMPYIVTRFLVVNGYGHLV-TPTVSIVSYLFAKSSTVYNPVIYIFMNRKFR-----------------
Homo_neuropsin_AY377391                  -------------------------------AGFYLTIIGILSTFGNGYVLYMS-SRRKKKLRPAEIMTI-NLAVCDLGISVVGKPFTIISCFCHRWVFGWIGCRWYGWAGFFFGCGSLITMTAVSLDRYLKICYLS-YGVWLKRKHAYICLAAIWAYASFWTTMPLVGLGDYVPEPFGTSCTLDWWLAQASVQVFILNILFFCLLLPTAVIVFSYVKIIAKVKSV---------AHFDSRIHSSHVLEMKLTKVAMLICAGFLIAWIPYAVVSVWSAFGRPDSI-PIQLSVVPTLLAKSAAMYNPIIYQVIDYKFA-----------------
Danio_neuropsin_BX088599                 -------------------------------AAFYILVIGILSATGNGYVMYMT-FKRKTLKPP-EIMTL-NLAIFDFGISVSGKPFFIVSSFSHRWLFGWQGCRYYGWAGFFFGCGSLITMTVVSFDRYLKICHLR-YGTWLKRHHAFLSVVFIWAYAAFWATMPVVGWGNYAPEPFGTSCTLDWWLTQASVQSFVMCMLFFCLIFPTVIIVFSYVMIIFKVKSV---------SHFDTRNKNNHSLEMKLTKVAMLICAGFLIAWIPYAVVSVMSAFGEPDSV-PIPVSVVPTLLAKSSAMYNPIIYQVIDCK-------------------
Anopheles_r-opsin2_XP556823              -------------------------------LGLLYIAFTIFSLVGNGLVIWIF-IAAKSLRTPSNVFVI-NLAICDFFMMA-KTPIFIYNSFTKGFTLGNLGCQIFGFVGSLTGIGAGATNALIAYDRYNTITRPF-EG-RLTQTKAIIFICLIWAYTIPWGVLPLLEWGRYVPEGFLTSCTFDYLSGTFDTRLFVASIFTFSYVLPMSLIIYYYSQIVSHVVNE---------SLRSNQNQKDASVEIRIAKAAITVCFLFVASWTPYAVLALIGAFGDKSLL-TPGVTMFPACACKFVACLDPYVYAISHPRYR-----------------
Drosophila_opsin_K02315                  -------------------------------LTAYMIMIGMISWCGNGVVIYIF-ATTKSLRTPANLLVI-NLAISDFGIMITNTPMMGINLYFETWVLGPMMCDIYAGLGSAFGCSSIWSMCMISLDRYQVIVKGM-AGRPMTIPLALGKIAYIWFMSSIWCLAPAFGWSRYVPEGNLTSCGIDYLERDWNPRSYLIFYSIFVYYIPLFLICYSYWFIIAAVSAV---------KSLRSSEDAEKSAEGKLAKVALVTITLWFMAWTPYLVINCMGLFKEG--L-TPLNTIWGACFAKSAACYNPIVYGISHPKYR-----------------
Drosophila_r-opsin6_Z86118               -------------------------------IGFVIAILGTMSLAGNFIVMYIF-TSSKGLRTPSNMFVV-NLAFSDFMMMFTMFPPVVLNGFYGTWIMGPFLCELYGMFGSLFGCVSIWSMTLIAYDRYCVIVKGM-ARKPLTATAAVLRLMVVWTICGAWALMPLFGWNRYVPEGNMTACGTDYFAKDWWNRSYIIVYSLWVYLTPLLTIIFSYWHIMKAVAAA---------SLRNSEADKSKAIEIKLAKVALTTISLWFFAWTPYTIINYAGIFESMH-L-SPLSTICGSVFAKANAVCNPIVYGLSHPKYK-----------------
Schistosoma_opsin_AAF73286               -------------------------------LGFVIGVLGVISVIGNGMVIYIF-STTKSLRTPSNLLVV-NLAFSDFLMMFTMSAPMGINCYYETWVLGPFMCELYALFGSLFGCGSIWTMTMIALDRYNVIVKGL-SAKPMTNKTAMLRILFIWAFSVAWTIMPLFGWNRYVPEGNMTACGTDYLTKDWVSRSYILVYSFFVYLLPLGTIIYSYFFILQAVSAV---------ASLRSAEASQTSAECKLAKVALMTISLWFFGWTPYLIINFTGIFETMK-I-SPLLTIWGSLFAKANAVFNPIVYGISHPKYR-----------------
Anopheles_r-opsin1_XP001238567           -------------------------------LGFAIFMLGMISMTGNGCVMYIF-TNTKSLRTPSNLLVV-NLAFSDFFMMFTMGPPMVINCWHETWTFGPFACELYAMLGSLFGCASIWTMTMIAFDRYNVIVKGL-AGKPMTNNGALLRILGVWVFALFWTLAPLFGWNRYVPEGNMTACGTDYLTQTWLSRSYIIIYAIFVYWLPLLTIIYSYTFILKAVSAV---------ASLRTQEAQNTSTEMKLAKVALVTISLWFMAWTPYLVINFTGIFKAAP-I-SPLATIWGSLFAKANAVYNPIVYGISHPKYR-----------------
Xenopus_melanopsin_AAC41235              -------------------------------IGSFILIIGSVGIIGNMLVLYAF-YRNKKLRTAPNYFII-NLAISDFLMSATQAPVCFLSSLHREWILGDIGCNVYAFCGALFGITSMMTLLAISINRYIVITKPQ-SIQWSSKKRTSQIIVLVWMYSLMWSLAPLLGWSSYVPEGLRISCTWDYVTSTMSNRSYTMMLCCCVFFIPLIVISHCYLFMFLAIRSS---------YGRQSFLSQSMKNEWKMAKIAFVIIIVFVLSWSPYACVTLIAWAGHGKSL-TPYSKTVPAVIAKASAIYNPIIYGIIHPKYR-----------------
Gallus_melanopsin_NP001038118            -------------------------------IGTVILIVGITGTLGNFLVIYAF-CRSRTLQKPANIFII-NLAVSDFLMSITQSPVFFTNSLHKRWIFGEKGCELYAFCGALFGITSMITLMVIALDRYFVITKPA-SVRVMSKKKALIILVGVWLYSLAWSLPPFFGWSAYVPEGLLTSCSWDYMTFTPSVRAYTMLLFCFVFFIPLIAIIYSYVFIFEAIKKG---------NRELQKQYHRMKNEWKLAKIALIVILLYVISWSPYSVVALVAFAGYSHVL-TPFMNSVPAVIAKASAIHNPIIYAITHPKYR-----------------
Homo_melanopsin_AF147788                 -------------------------------LGTVILLVGLTGMLGNLTVIYTF-CRSRSLRTPANMFII-NLAVSDFLMSFTQAPVFFTSSLYKQWLFGETGCEFYAFCGALFGISSMITLTAIALDRYLVITRPA-TFGVASKRRAAFVLLGVWLYALAWSLPPFFGWSAYVPEGLLTSCSWDYMSFTPAVRAYTMLLCCFVFFLPLLIIIYCYIFIFRAIREG---------NGESLWQRQRLQSECKMAKIMLLVILLFVLSWAPYSAVALVAFAGYAHVL-TPYMSSVPAVIAKASAIHNPIIYAITHPKYR-----------------
Mus_melanopsin_NP038915                  -------------------------------LGTVILLVGLTGMLGNLTVIYTF-CRNRGLRTPANMFII-NLAVSDFLMSVTQAPVFFASSLYKKWLFGETGCEFYAFCGAVFGITSMITLTAIAMDRYLVITRPA-TIGRGSKRRTALVLLGVWLYALAWSLPPFFGWSAYVPEGLLTSCSWDYMTFTPQVRAYTMLLFCFVFFLPLLIIIFCYIFIFRAIRES---------PLRQRRQWQRLQSEWKMAKVALIVILLFVLSWAPYSTVALVAFAGYSHIL-TPYMSSVPAVIAKASAIHNPIIYAITHPKYR-----------------
Platynereis_r-opsin_CAC86665             -------------------------------VAAWMTFFGILGVSGNLLVVWTF-LKTKSLRTAPNMLLV-NLAIGDMFSAINGFPLLTISSINKRWVWGKLWRELYAFVGGIFGLMSINTLAWIAIDRFYVITNPG-AAQTMTKKRAFIILTIIWANASLWALAPFFGWGAYIPEGFQTSCTYDYLTQDMNNYTYVLGMYLFGFIFPVAIIFFCYLGIVRAIFAM---------GANTGKADADKKSEIQIAKVAAMTIGTFMLSWTPYAVVGVFGMIKPHSFI-HPLLAEIPVMMAKASARYNPIIYALSHPKFR-----------------
Octopus_r-opsin_P09241                   -------------------------------VGIFIGVVGIIGILGNGVVIYLF-SKTKSLQTPANMFII-NLAMSDLFSAINGFPLKTISAFMKKWIFGKVACQLYGLLGGIFGFMSINTMAMISIDRYNVIGRPA-ASKKMSHRRAFLMIIFVWMWSIVWSVGPVFNWGAYVPEGILTSCSFDYLSTDPSTRSFILCMYFCGFMLPIIIIAFCYFNIVMSVSNN---------AKELRKAQAGASAEMKLAKISMVIITQFMLSWSPYAIIALLAQFGPAEWV-TPYAAELPVLFAKASAIHNPIVYSVSHPKFR-----------------
Euprymna_opsin_ACB05672                  -------------------------------LGIFIGICGIIGCGGNGIVIYLF-TKTKSLQTPANMFII-NLAFSDFFSLVNGFPLMTISCFLKKWVFGHAACKVYGFIGGIFGLMSIMTMAMISIDRYNVIGRPA-ASKHMSHRRAFIMIIFVWLWSVLWAIGPIFGWGAYTLEGVLCNCSFDYITRDYATRSNIICMYVFAFCFPIIIILFCYFNIVMSVSNN---------AKELRKAQAGASAEMKLAKISIVIVTQFLLSWSPYAIVALLAQFGPLEWV-TPYAAQLPVMFAKASAIHNPMIYSVSHPKFR-----------------
Loligo_f_opsin_P24603                    -------------------------------LGIFIAICGIIGCVGNGVVIYLF-TKTKSLQTPANMFII-NLAFSDFFSLVNGFPLMTISCFMKYWVFGNAACKVYGLIGGIFGLMSIMTMTMISIDRYNVIGRPS-ASKKMSHRKAFIMIIFVWIWSTIWAIGPIFGWGAYTLEGVLCNCSFDYITRDTTTRSNILCMYIFAFMCPIVVIFFCYFNIVMSVSNN---------AKELRKAQAGANAEMKLAKISIVIVTQFLLSWSPYAVVALLAQFGPIEWV-TPYAAQLPVMFAKASAIHNPMIYSVSHPKFR-----------------
Loligo_s_opsin_Q17094                    -------------------------------LGIFIAICGIIGCAGNGIVIYLF-TKTKSLQTPANMFII-NLAFSDFFSLVNGFPMMTISCFLKHWVFGQAACKVYGLIGGIFGLTSIMTMTMISIDRYNVIRRPS-ASKKMSHRKAFIMIVFVWIWSTIWAIGPIFGWGAYQLEGVLCNCSFDYITRDASTRSNIVCMYIFAFMFPIVVIFFCYFNIVMSVSNN---------AKELRKAQAGASAEMKLAKISIVIVTQSLLSWSPYAIVALLAQFGPIEWV-TPYAAQLPVMFAKASAIHNPMIYSVSHPKFR-----------------
MLT_B2Y4M8_no_comment                    -------------------------------LGCFLIFTIVVDILGNLLVIFSV--RNKKL--AGNIFVV-SLAVADLVVAIYPYPLVLTSIFHNGWNLGYVHCQISGFLMGVSVIGSIFNITGIAINRYCYICHSLKYDKLYSDKNSVCYVMLIWALT-VVAIVPNLFVGS-----RVYSSTFEQSA----SSAYTIAVVFFHFILPIMIVTYCYLRIW---IRN---------------------------VTMFVVFVLFAVCWAP--LNFIGLAVAIPVPLIPEWLFVASYFMAYFNSCLNAIVYGVLNQNFRREYKRIV----------
MLT_O88495_no_comment                    -------------------------------MFCAMVITVVVDLIGNSMVILAV--KNKKL--SGNIFVA-SLSVADMLVAIYPYPLMLYAMSVGGWDLSQLQCQMVGLVTGLSVVGSIFNITAIAINRYCYICHSLQYKRIFSLRNTCIYLVVTWVMT-VLAVLPNMYIGTIEYDPRTYTCIFNYVN----NPAFTVTIVCIHFVLPLIIVGYCYTKIW---IRN---------------------------LTMFVIFLLFAVCWCP--VNVLTVLVAVPGKI-PNWLYLAAYCIAYFNSCLNAIIYGILNESFRREYWTIF----------
UPI0001560_no_comment                    ----------------------------ASTLACILIFTIVVDILGNLLVILSV-YRNKKLRNAGNIFVV-SLAVADLVVAVYPYPLVLTSIFNNGWSLGYLHCQVSGFLMGLSVIASVFNITGIAINRYCYICHSLKYDKLYSNKNSLCYVCLIWMLT-LVAIMPNLHIGT---DPRVYSCTFS--V----SSAYTIAVVVFHFIVPMIIVIFCYLRIW---IRNF--------------------------VTMFVVFVLFAICWAP--LNFIGLAVASDPRI-PEWLFVASYYMAYFNSCLNAIVYGLLNQNFRKEYRRII----------

[SEAM2.phy]

70 334
Mnemiopsis_opsin3_215412                 -------------------------------LGVLVTLCCLIGSLENGFVLKIL-CKTRSKCTNTTYLLLCNLAIADLGNLLIPTPFNAFTLFYGRYLWYDILINLVGWSSNLFVMVSMLLVCVIAVRRAVALYLPF-KYNTFKPMNIYILAITSWMIAVAFACLPFYSKHSYKPEGNSIAHLGKFGALADKGMVYYITFLFVVTVVPALIIGTASFLVVLRLRKN---------IQYKVVKKKQKESEENAARTVTIIPIIFFFCHLPYRITTSFIAMFAISNS-NPPDFLQHSFFAKLNSCANPLVYLMGSKKLR-----------------
Nematostella_202741                      -------------------------------LAGFIFFLILFGCFLQGITLLIL-LKKENQQKSLTPYLL-NIVAANTFMILGSFPTTLVSSFARGWAFNDAVCKFIGFVGGCAATSMIASMLCITITIHRTIAKQH-ILHQPPNKTQLKIIIGVWMYSAVIMLPPVTGLTEMKLEAADTNCAPNWSPDTPGDLAYILILCVTAYFIPVGASLFYYLQIRKALSAL---------AIPVASIQAQLRRFQNITYMTAVAIAAFTITWLPYAVYVLIAAFGGSHLF-DAVMSVVPAMVAKMSILYNPFVYALVNPRRK-----------------
Nematostella_94740                       -------------------------------LAGYIFFLILFGCFLQGITLLIL-LKKENQQKSLTPYLL-NIVAANTFMILGSFPTTLVSSFARGWAFNDAVCKFIGFVGGCAATSMIASMLCITITIHRTIAKQH-FLHQPPNKTQLKIIIGVWMYSAVIMLPPVTGLTEMKLEAADTNCAPNWSPDTPGDLAYILILCVTAYFIPVGASLFYYLQIRKALSAL---------AIPVASIQAQLRRFQNITYMTAVAIAAFAITWLPYAVYVLIAAFGGSHLF-DAVMSVVPAMVAKMSILYNPFVYALVNPRFR-----------------
Nematostella_208454                      -------------------------------FAGFVAVVFVFRIVSQIVTILIF-QRNENRHFRLAPYFI-NTAISNLILILSSYPLAFVASLSHNLHEGTFICDFTGYLVSVGSAGAFVTMAVLTFEIYQHVSSEQ-AIEEEKQWKTFKILGAIWIYSCLCLTPPLVGWSSMTLQSDKTNCAPNWVTQDVKGLSYLVFLTTSVFIIPMAVTGVYFYKLYRYFHNN---------VTSNPSFAYKLEHYKVTQKMVFAAITVNAICWSPYAIYSLASSIKGEELS-QGAGSLIPSYFGKVSAIFNPIVYWIFNTRFR-----------------
Mus_RGR_NP067315                         -------------------------------VGTVLLMEALSGISLNGLTIFSF-CKTPDLRTPSNLLVL-SLALADTGISLNAL-VAAVSSLLRRWPHGSEGCQVHGFQGFATALASICGSAAVAWGRYHHYC----TRRQLAWDTAIPLVLFVWMSSAFWASLPLMGWGHYDYEPVGTCCTLDYSRGDRNFISFLFTMAFFNFLVPLFITHTSYRFMEQKFSRS---------GHLPVNTTLPGR--------------MLLLGWGPYALLYLYAAIADVSFI-SPKLQMVPALIAKTMPTINAINYALHREMVC-----------------
Homo_RGR_P47804                          -------------------------------VGMVLLVEALSGLSLNTLTIFSF-CKTPELRTPCHLLVL-SLALADSGISLNAL-VAATSSLLRRWPYGSDGCQAHGFQGFVTALASICSSAAIAWGRYHHYC----TRSQLAWNSAVSLVLFVWLSSAFWAALPLLGWGHYDYEPLGTCCTLDYSKGDRNFTSFLFTMSFFNFAMPLFITITSYSLMEQKLGKS---------GHLQVNTTLPART--------------LLLGWGPYAILYLYAVIADVTSI-SPKLQMVPALIAKMVPTINAINYALGNEMVC-----------------
Bos_RGR_NP786969                         -------------------------------VGTVLLVEALSGLSLNILTILSF-CKTPELRTPSHLLVL-SLALADSGISLNAL-VAATSSLLRRWPYGSEGCQAHGFQGFVTALASICSSAAVAWGRYHHFC----TRSRLDWNTAVSLVFFVWLSSAFWAALPLLGWGHYDYEPLGTCCTLDYSRGDRNFTSFLFTMAFFNFLLPLFITVVSYRLMEQKLGKT---------SRPPVNTVLPART--------------LLLGWGPYALLYLYATIADATSI-SPKLQMVPALIAKAVPTVNAMNYALGSEMVH-----------------
Nematostella_199627                      -------------------------------TAYWMTVILTLGVIVNIAALWIC-FRPENRKKEITPLIA-NIAVADLILITCGHTSTHLRGALQR---NEPPCMWIAILNGIVGIVTIVTMASINI-LLLRKMQSV-VMVNLPACRMAALIACIWGYSISVMSTPLLGWGSFYPGKSSANCEPEWTSRGLGDISYNVTLLVTAFVFPMAVIIYTFYRIKRRLRNE---------IPTAFPQGRRRM-YTTLSRMMVGVTVAFTLSWSPDAILSVISMVTGR-----PIIHVVPSLMAKSSVIYTPIVYIAFSRSFR-----------------
Nematostella_123451                      ----------------------------------------FYSFSGNIVIIPVL-LSSEHRKKSNSPFML-NMAFVDILLCAFGFTVSVSYNLAVKSESTKDSCAWLAFINCFSGINSIATLTVMAAISYTGVTSLA-QVQRFDSKKTAIIIAGIWIYSFVTTIPPAFGWNRFVPFLDGISCHPDWVSQKPADKAYIGFLVVLGFFLPMIIIVFSYLKTYGHATIS---------LSNESVFRRQLETKRKTLRMVVAAILMFFISWSPYCIVSLIESAKGEVVL-SPGVSMIPELMAKASVMYNPVVYTLMNARFR-----------------
Nematostella_214772                      -------------------------------YGSVMFLILTIGLVGNILTIVIL-LR-KDYRSKIVPYML-NMAVLDALLILLGYPVSINAILTGRLKPEDRTCKFNAFMNGSIGISAIITLTYISFVMYRTITNTT-MPRQKSAVYLFGSLCAIWTYGVLTMLPPLVGWSKFVPGAAGFSCAPDWGSASASILSYNIVLMVLGFVFPVGVISVCYYKIF---------------------------------------------SWSPYCVVSVMAMVHRAPSL-PRGLAEIPELMAKASVIYNPLVFTVMNIEFR-----------------
Nematostella_214775                      -------------------------------YGVVMSLILTTGLTANILTIIVL-MR-REHRSKITPFMI-NVAVLDLIIIALGYPVAIIANFTGRMKEGDSQCQWTAFINGATGIAAIITLTAMSIVMRNTITHPI-VKKRLSCKYLFGSLCAIWTYGILTMLPPLVGWSKFVPGAAKVSCGPDWETQNASTLSYNIVLLIVGFVIPVGIISACYLNIFRFLRSP---------PAFISITSRRRRAHLRIARMILVSIISFVISWSPYCVVSVIAMVQRAPAL-SQGFAEIPELMAKASVVYNPLVFTVMNRGFR-----------------
Nematostella_95791                       -------------------------------LMIYLGVVSFAGSVFNFIVLLVF-LSKRHLQVP-DVFLI-SVAISDCLACVIAMPVTLLAVSNGSWQFDFELCKMHASLFYTFGLVSITHLSAMAFEKYLTLFKST-NGYYLTKGQAVKIIAALWGYSLVFSLSPLVGWGAYGLGPENMTCTLLWGASGAKDDTYYGAVFLGCFFVPVGFILFSYYHIMCSAQMV---------MFAKIMKRK----HIVFAMKLTLLIGAYFFAWLPYSVVSLLMVLRVE--L-QANAVIYSSMFAKSSFLLNPVVYSFITKR-------------------
Branchiostoma_Go-opsin_ABO50606          -------------------------------SAIYITLTGLIAFFGNVITITVF-LTEKEFRKKQNGFVL-NLAIADLSVCVFAYPSSAIAGYAGRWVLGDVGCTIYGFLCFTFALVSMVTLCVISIYRYILICKPQ-YAHLLTHRRTVYVIIGTWLYALVFTVPPLVGVKRYTYEPMQITCSLDWNVQHPGEKAYIAAVLVIVYVLQVLIMCFCYFNIIFKSANA---------LASEKTKMAAKKDTWKTSVMCLTMVVSFLIAWTPYAVSSTWDILSAED-L-PIIATILPSLFAKSSCMMNPIIYACCNTKFR-----------------
Patinopecten_Go-opsin_AB006455           -------------------------------IGIFISICCIIGVLGNLLIIIVF-AKRRSVRRPINFFVL-NLAVSDLIVALLGYPMTAASAFSNRWIFDNIGCKIYAFLCFNSGVISIMTHAALSFCRYIIICQYG-YRKKITQTTVLRTLFSIWSFAMFWTLSPLFGWSSYVIEVVPVSCSVNWYGHGLGDVSYTISVIVAVYVFPLSIIVFSYGMILQEKVCR---------AQQRYTPRFIQDIEQRVTFISFLMMAAFMVAWTPYAIMSALAI--GSFNV-ENSFAALPTLFAKASCAYNPFIYAFTNANFR-----------------
Pleurobrachia_opsin1_CU419614            -----------------------------------------------------------------------------------------------------------------------------------------------------------YFLAFFFGIAPLVGWCEYGPEGYGVSNSLMW-----NNASYIICAMIIGYFFPLIIIMFCYRAIYRLVAQL---------NSVVKIMLVQ---ERQLASTITFVILSFFFAWTPYVFVNIINMFSTLLKY--RILATIPALFAKSSTLWWIIVYCLMDVRIK-----------------
Mnemiopsis_opsin1_13055                  -------------------------------LSIAMGCVCVGSVFGNLLVLISL-VRERPLPNPVQLIFR-HLSLANFLLACIGEPLVVISLASGKWVWGESMRLFEAFWVTTFGLLSMMILALISLEQYSRFVR----QKQLRTVQVAVILSGIYLLALIFGVSPLLGWCGYGPEGYGVSNSLLWNELTDNSASYIVTVMIVGYFFPLVIITYCYRSIYQLVQAT---------SLAVNRNHSLIVQERKLATTITFVILSFFFAWTPYVLINLLNMFTTWVVK-YKILATIPALFAKSSTLWWIIIYSMMDKRIK-----------------
Pleurobrachia_opsin2_FQ011385            -------------------------------LASLLAVNALCSIAGNALVIYTF-LKEKPLGAPLRVILT-HLAVTNLIIASIGEPMVVISGYSMRWVFGEMGRGFEAFIVTSCGLMAMSLLALVSIERYLRVT-PR-QRFPFTEPTAVKCCSFLWVFNVIYASLPFYGIAAWEGEGIGISNSITWTTEHTQDFVYIICMMSTGYFIPLFIIAFCYNRILFFVKQA---------VDV------------------------------------------------------------------------------------------------
Mnemiopsis_opsin2_12047                  -------------------------------LTSLLCMNCIFSLVGNMLVIYTF-LRERPLGAPLRTILC-HLAITNLMIAGIGEPMVVISGFNLRWVFGEMGRKIEAYTVTASGLMAMSLLAFVSIERYLRVT-PG-QKFLIRQTTSVRVCTLMWIYNVIYASLPFYGIAAWRGEGIGISNSLSWDTNNKIDVAYVMVMMATGYFIPLAVITFCYNRILHFVKQK---------DSSEEPGNRIKAAEKKISNVVAIIIVSFFISWTPYTIVNLLVTFDADYLA-SGINATIPAFLAKTSTVWSPIIYCFMNGEVR-----------------
Nematostella_33918                       -------------------------------LSFYIGVVGVLGVLGNVLVVAAF-YRYRSLRTSTNTFIL-HLGLCNLILASMDLLFTLPSTASKKWMFGLLACRFYGLTYHFFCYVSLNTLAIISLDRYWVITKPA-IGIKITIKRALICIAVSYVYTLVFSIPLFLQWESFEEKIFYTGCYLTTTRLTVKSLLYSIVHGVFLFLFPFGLMIFCYGSIFKSVKRS---------KKNKWIFAIQRIPHWRTARMIIVVIFVFLACWLPYVIVSTCMSLGRRPQI-SLLTLEITLLVAKSGVIYNPFIYAALNLRFR-----------------
Nematostella_13116                       -----------------------------------LLIVGILGTLGNSLVVFVL-WKYPKLRTATNLFIL-NLAFCDLVMALLDLSLSVASALSNRWLWGKSGCLGYGFLHYFFISNSVSTLAAISVDRFFYITKPI-KAWRITRTRAGIILIIIYIYVLLFTFPPIAGWSSFTEEKFYFSCFIKYSDQNPASMAYSVIASVFLYLMPLILMICCYSKIFMAVRKS---------NAVRKKFPIMKRTHIQTAKMIVVVIFFSMIVWVPYVAVSLIQAFTADSII-TPTASHITVLVAKSCVIYNVLIYVVLNRKLK-----------------
Mus_peropsin_NP033128                    -------------------------------IAAYLIVAGITSILSNVVVLGIF-IKYKELRTPTNAVII-NLAFTDIGVSSIGYPMSAASDLHGSWKFGHAGCQIYAGLNIFFGMVSIGLLTVVAMDRYLTISCPD-VGRRMTTNTYLSMILGAWINGLFWALMPIIGWASYAPDPTGATCTINWRNNDTSFVSYTMMVIVVNFIVPLTVMFYCYYHVSRSLRLA---------SDCTAHLHRDWADQADVTKMSVIMILMFLLAWSPYSIVCLWACFGNPKKI-PPSMAIIAPLFAKSSTFYNPCIYVAAHKKFR-----------------
Homo_peropsin_NP006574                   -------------------------------VATYLIMAGMISIISNIIVLGIF-IKYKELRTPTNAIII-NLAVTDIGVSSIGYPMSAASDLYGSWKFGYAGCQVYAGLNIFFGMASIGLLTVVAVDRYLTICLPD-VGRRMTTNTYIGLILGAWINGLFWALMPIIGWASYAPDPTGATCTINWRKNDRSFVSYTMTVIAINFIVPLTVMFYCYYHVTLSIKHT---------SDCTESLNRDWSDQIDVTKMSVIMICMFLVAWSPYSIVCLWASFGDPKKI-PPPMAIIAPLFAKSSTFYNPCIYVVANKKFR-----------------
Branchiostoma_opsin6_AB050611            -------------------------------FGSMMLVFGLIGVVGNVVALYAF-CRTRSLRRPKNYVVA-NLCLTDMFVCLVYCPIVVSRSFSHGFP-SKESCIVEGFMVGVGSIASICSLAAIAVERYLSVTQPK-SLTILTQRKLLVAVLTVWVYSLLLAFPPLVGWGRYVREETYISCTFDYLSTDDATRAYVITLVMGAFGFPLLTIAYCYIRVFTTARKH---------AEERKFMSPLKRTEIKTAVTACVITTSFCLCWCPYAVVATLGISGVSVQQ-QTVFS--AALLAKLTVIINPIVYVLSIPNFR-----------------
Nematostella_131013                      ----------------------------------------------NTLLILVF-YKKSLLRRSYRFYIF-SLALVDILMAVLVDSIGAYANSSPGRALSSRGCQYYGAVASFVGFTSVHHLTAIYADRWYSI-RFV-MRRKPSKRVTLRVILALWISGLIWAIPPLVGWSSYAHQGSFSHCSVKWFSVDPKDYSYTVVIFTKFYFFPIAFMTFSYVHVFVITRRW---------GEKAAATAKSIKSESKAAEIALVMVLSFLIAWTPYAVVSFYYSLRGPTGV-PLMAAMLPSLFAKASSLFNPIIYFAMSREFR-----------------
Nematostella_96290                       -------------------------------IVGYLSILFVFGLVANSTVLLVF-AFSKSLQNTTDVLLI-SLSISDWLQAVLGKPVVIYGNVVGWWNADRALCVFYGLSTAALGFVSLLHLAALAFQRWLAITKP------MTYKRIYPLVGTLWAWGMLWAVFPVLGWSGYELEPGETGCAITWNDQSTTNKSYIFIIFGIFFLLPITLVIGCYAWVAKLARNI---------DAAASQATLRS--EKENAWTSFVMFLGFLIAWLPYAIVSLYSAI-TGERV-SPEAATIPGMLAKSASCYNPLIYVFLYSR-------------------
Nematostella_85309                       -------------------------------ITVMYSLLAAGAFVLNGIVLIIF-LATRSLRTIPNMILL-SMAWADWLMACLADAVGAYAN-ANNWPSMVGGCVYYGFITTALGLTSMIHLTALSVERFVTVTIPM-TR-PITETQMLLVVTFLWAFSFLWAIFPLVGWSSYGPEPGYAACSIAWYRQDLNNMSYILCLFMFFFFLPIVIMIACFSSIYFTVRKW---------GASSDSTQQTLAAERKTAWMSFIMVLAFLFAWVPYAVVSLYASFGGVTTI-PKLMSTLPAMLAKTSACYNPIIYFFMYSKFR-----------------
Nematostella_130042                      -------------------------------IAIF-----VIGFVTNTIVVITF-IFSKRLHTTPNLILF-SMSVCDWLMAAMAKSVGIYGN-ARYWPVGKVTCDYYAFATSAIGYASILHLAALAVEKRMAVASPM-TNS-LNERRMLVIIATLWGFAILWAVFPLIGWSSYGPEPGYVSCSITWYTTDHNNVSYIICISVLFFFVPIVTMTFSFASIYKAIRNW---------GSHARATQETIKAKAKTAKMAFLMVMCFLFAWTPYAVVSLWTTFGGTHRN-PALLGVLPSLFAKLSSCYNPIIYFFMYTKFR-----------------
Anopheles_pteropsin_XM312503             -------------------------------AAVTLFFIGFFGFFLNIFVIALM-YKDVQLWTPMNIILF-NLVCSDFSVSIIGNPLTLTSAISHRWLYGKSICVAYGFFMSLLGIASITTLTVLSYERFCLISRPF-AAQNRSKQGACLAVLFIWSYSFALTSPPLFGWGAYVNEAANISCSVNWESQTANATSYIIFLFIFGLILPLAVIIYSYINIVLEMRKN---------SARVGRVNRA---ERRVTSMVAVMIVAFMVAWTPYAIFALIEQFGPPELI-GPGLAVLPALVAKSSICYNPIIYVGMNTQFR-----------------
Apis_pteropsin_NP001035057               -------------------------------AAIALGFIGFFGFTANLLVAIVI-VKDAQLWTPVNVILF-NLVFGDFLVSIFGNPVAMVSAATGGWYWGYKMCLWYAWFMSTLGFASIGNLTVMAVERWLLVARPM-QA--LSIRHAVILASFVWIYALSLSLPPLFGWGSYGPEAGNVSCSVSWEVHDPVTDTYIGFLFVLGLIVPVFTIVSSYAAIVLTLKKV---------RKRAGASGRR---EAKITKMVALMITAFLLAWSPYAALAIAAQFAKP----SATVAVLPALLAKSSICYNPIIYAGLNNQFS-----------------
Xenopus_parapinopsin_AB159672            -------------------------------LALIMAVFCAAALFLNVTVIVVT-FKYRQLRHPINYSLV-NLAIADLGVTVLGGALTVETNAVGYFNLGRVGCVIEGFAVAFFGIAALCTIAVIALDRVFVVCKPM-GTLTFTPKQALAGIAASWIWSLIWNTPPLFGWGSYELEGVMTSCAPNWYSADPVNMSYIVCYFSFCFAIPFLIIVGSYGYLMWTLRQA---------KLGVAEGGTTSKAEVQVSRMVIVMILAFLVCWLPYAAFAMTVVANPGMHI-DPIIATVPMYLTKTSTVYNPIIYIFMNKQFQ-----------------
Homo_MWS_NP000504                        -------------------------------TSVWMIFVVIASVFTNGLVLAAT-MKFKKLRHPLNWILV-NLAVADLAETVIASTISVVNQVYGYFVLGHPMCVLEGYTVSLCGITGLWSLAIISWERWMVVCKPF-GNVRFDAKLAIVGIAFSWIWAAVWTAPPIFGWSRYWPHGLKTSCGPDVFSGSSYPQSYMIVLMVTCCITPLSIIVLCYLQVWLAIRAV---------AKQQKESESTQKAEKEVTRMVVVMVLAFCFCWGPYAFFACFAAANPGYPF-HPLMAALPAFFAKSATIYNPVIYVFMNRQFR-----------------
Gallus_pinopsin_U15762                   -------------------------------VAVLMGTVVACASVVNGLVIVVS-ICYKKLRSPLNYILV-NLAVADLLVTLCGSSVSLSNNINGFFVFGRRMCELEGFMVSLTGIVGLWSLAILALERYVVVCKPL-GDFQFQRRHAVSGCAFTWGWALLWSAPPLLGWSSYVPEGLRTSCGPNWYTGGSNNNSYILSLFVTCFVLPLSLILFSYTNLLLTLRAA---------AAQQKEADTTQRAEREVTRMVIVMVMAFLLCWLPYSTFALVVATHKGIII-QPVLASLPSYFSKTATVYNPIIYVFMNKQFQ-----------------
Geotria_SWS1_AAR14684                    -------------------------------QAAFMGFVFICGTPLNAIVLVVT-IKYKKLRQPLNYILV-NISAAGLVFCLFSISTVFVASMQGYFFLGPTICALEAFFGSLAGLVTGWSLAFLAAERYIVICKPF-GNFRFGSKHALVAVGLTWMLGLSVALPPFFGWSRYIPEGLQCSCGPDWYTVGTKYEYYTYFLFVFCFVVPLSIIIFSYGSLLGTLRAV---------AAQQQESASTQKAEREVSRMVIMMVASFCTCYVPYAALAVYMVTNRDHNI-DLRFVTVPAFFSKASCVYNPLIYSFMNKQFR-----------------
Homo_blue_opsin_M13299                   -------------------------------QAAFMGTVFLIGFPLNAMVLVAT-LRYKKLRQPLNYILV-NVSFGGFLLCIFSVFPVFVASCNGYFVFGRHVCALEGFLGTVAGLVTGWSLAFLAFERYIVICKPF-GNFRFSSKHALTVVLATWTIGIGVSIPPFFGWSRFIPEGLQCSCGPDWYTVGTKYESYTWFLFIFCFIVPLSLICFSYTQLLRALKAV---------AAQQQESATTQKAEREVSRMVVVMVGSFCVCYVPYAAFAMYMVNNRNHGL-DLRLVTIPSFFSKSACIYNPIIYCFMNKQFQ-----------------
Rana_SWS1_BAA96828                       -------------------------------QAIFMGVVFIIGTPLNAVVLLVT-VKYKKLRQPLNYILV-NISVGGLLICIFSNFVVFINSWQGYFFFGKAFCAIEAFVGTLAGLVTGWSLAFLAFERYIVICKPM-GTFTFTSKHALAVVLTTWMIGVGVSVPPFFGWSRYIPEGLQCSCGPDWYTVGTKYEYYTWFIFVFCFIIPLTLICYSYARLLGALRAV---------AAQQQESASTQKAEKEVSRMVVVMVGSFCLCYVPYAAMAMYMITNRNHGL-DLRFVTIPAFFSKSACVYNPIIYTFMNKQFR-----------------
Geotria_RhB_AAR14683                     -------------------------------ISAYVFTLILIGFPVNFMTLFVT-FKLKKLRQPLNFILV-NLCVADLLMIMFGFTTTFYTAMNGYFVFGPTGCNIEGFFATLGGEVSLWSLVMLAIERYIVVCKPM-GNFRFATTHAALGVVFTWVMASACAVPPLVGWSRYIPEGMQCSCGPDYYTLNPKYESYVIYLFLVHFLLPVTIIFFTYGRLICTVKEA---------AAQQQESASTQKAEREVTRMVIIMVVGFLVCWVPYASFAFYLFMNKGILF-SATAMTVPAFFSKSSVLYNPIIYVLLNKQFR-----------------
Geotria_RhA_AAR14682                     -------------------------------LAAYMFFLILVGFPVNFLTLFVT-VQHKKLRTPLNYILL-NLAVSNLFMILFGFTTTMYTSMNGYFVFGPTMCSIEGFFATLGGEVSLWSLVVLAIERYIVICKPM-GNFRFGNTHAIMGVALTWVMALSCAAPPLLGWSRYLPEGMQCSCGPDYYTMNPTYESFVIYMFIVHFTIPFVIIFFSYGRLLCTVKEA---------AAAQQESASTQKAEKEVTRMVVLMVVGFLVCWVPYASVAFYIFTNQGSDF-GATFMTLPAFFAKSSALYNPVIYILMNKQFR-----------------
Xenopus_opsin_P29403                     -------------------------------LAAYMFLLILLGLPINFMTLFVT-IQHKKLRTPLNYILL-NLVFANHFMVLCGFTVTMYTSMHGYFIFGPTGCYIEGFFATLGGEVALWSLVVLAVERYIVVCKPM-ANFRFGENHAIMGVAFTWIMALSCAAPPLFGWSRYIPEGMQCSCGVDYYTLKPEVESFVIYMFIVHFTIPLIVIFFCYGRLLCTVKEA---------AAQQQESLTTQKAEKEVTRMVVIMVVFFLICWVPYAYVAFYIFTHQGSNF-GPVFMTVPAFFAKSSAIYNPVIYIVLNKQFR-----------------
Bos_rhodopsin_62460472                   -------------------------------LAAYMFLLIMLGFPINFLTLYVT-VQHKKLRTPLNYILL-NLAVADLFMVFGGFTTTLYTSLHGYFVFGPTGCNLEGFFATLGGEIALWSLVVLAIERYVVVCKPM-SNFRFGENHAIMGVAFTWVMALACAAPPLVGWSRYIPEGMQCSCGIDYYTPHEETESFVIYMFVVHFIIPLIVIFFCYGQLVFTVKEA---------AAQQQESATTQKAEKEVTRMVIIMVIAFLICWLPYAGVAFYIFTHQGSDF-GPIFMTIPAFFAKTSAVYNPVIYIMMNKQFR-----------------
Mus_rhodopsin_NP663358                   -------------------------------LAAYMFLLIVLGFPINFLTLYVT-VQHKKLRTPLNYILL-NLAVADLFMVFGGFTTTLYTSLHGYFVFGPTGCNLEGFFATLGGEIALWSLVVLAIERYVVVCKPM-SNFRFGENHAIMGVVFTWIMALACAAPPLVGWSRYIPEGMQCSCGIDYYTLKPEVESFVIYMFVVHFTIPMIVIFFCYGQLVFTVKEA---------AAQQQESATTQKAEKEVTRMVIIMVIFFLICWLPYASVAFYIFTHQGSNF-GPIFMTLPAFFAKSSSIYNPVIYIMLNKQFR-----------------
Homo_rhodopsin_NP000530                  -------------------------------LAAYMFLLIVLGFPINFLTLYVT-VQHKKLRTPLNYILL-NLAVADLFMVLGGFTSTLYTSLHGYFVFGPTGCNLEGFFATLGGEIALWSLVVLAIERYVVVCKPM-SNFRFGENHAIMGVAFTWVMALACAAPPLAGWSRYIPEGLQCSCGIDYYTLKPEVESFVIYMFVVHFTIPMIIIFFCYGQLVFTVKEA---------AAQQQESATTQKAEKEVTRMVIIMVIAFLICWVPYASVAFYIFTHQGSNF-GPIFMTIPAFFAKSAAIYNPVIYIMMNKQFR-----------------
Gallus_rhodopsin_NP001025777             -------------------------------LAAYMFMLILLGFPVNFLTLYVT-IQHKKLRTPLNYILL-NLVVADLFMVFGGFTTTMYTSMNGYFVFGVTGCYIEGFFATLGGEIALWSLVVLAVERYVVVCKPM-SNFRFGENHAIMGVAFSWIMAMACAAPPLFGWSRYIPEGMQCSCGIDYYTLKPEIESFVIYMFVVHFMIPLAVIFFCYGNLVCTVKEA---------AAQQQESATTQKAEKEVTRMVIIMVIAFLICWVPYASVAFYIFTNQGSDF-GPIFMTIPAFFAKSSAIYNPVIYIVMNKQFR-----------------
Geotria_SWS2_AAR14681                    -------------------------------MSAFMLFLVLAGFPLNFLTVFVT-IKYKKLRSHLNYILV-NLAIANLIVVCCGSTLAFYSFMHKYFILGPLFCKMEGFTATLGGMLSLWSLAVLAFERCLVICKPF-GNIAFRGTHALIRCGFAWAAAIAASTPPLFGWSRYIPEGLQCSCGPDWYTTNNKYESYVMFLFIFCFGTPFTIIIVSYSKLILTLRAA---------AAQQQESASTQKAEKEVSRMVVIMVGGFLVCWLPYASLALWIVFNRGSPF-DLRLATIPSVFSKASTVYNPVIYIFLNKQFR-----------------
Xenopus_green-rod_opsin_AAO38746         -------------------------------ISAFMLFTIIFGFPLNLLTIICT-VKYKKLRSHLNYILV-NLAVANLIVICFGSTTAFYSFSQMYFSLGTLACKIEGFTATLGGIIGLWSLAVVAFERFLVICKPM-GNFTFRESHAVLGCILTWVIGLVAAIPPLLGWSRYIPEGLQCSCGPDWYTVNNKWESYVLFLFCFCFGFPLAIIVFSYGRLLLALHAV---------AKQQEQSATTQKAEREVTRMVIVMVVGFLVCWLPYASFALWAVTHRGELF-DLRMSSVPSVFSKASTVYNPFIYIFMNRQFR-----------------
Gallus_blue_sensitive_opsin_NP990848     -------------------------------MAAFMFLLIALGVPINTLTIFCT-ARFRKLRSHLNYILV-NLALANLLVILVGSTTACYSFSQMYFALGPTACKIEGFAATLGGMVSLWSLAVVAFERFLVICKPL-GNFTFRGSHAVLGCVATWVLGFVASAPPLFGWSRYIPEGLQCSCGPDWYTTDNKWESYVLFLFTFCFGVPLAIIVFSYGRLLITLRAV---------ARQQEQSATTQKADREVTKMVVVMVLGFLVCWAPYTAFALWVVTHRGRSF-EVGLASIPSVFSKSSTVYNPVIYVLMNKQFR-----------------
Platynereis_c-opsin_AAV63834             -------------------------------CAAYLFFIACLGVSLNVLVLVLF-IKDRKLRSPNNFLYV-SLALGDLLVAVFGTAFKFIITARKTLLREEDGCKWYGFITYLGGLAALMTLSVIAFVRCLAVLRLG-SFTGLTTRMGVAAMAFIWIYSLAFTLAPLLGWNHYIPEGLATWCSIDWLSDETSDKSYVFAIFIFCFLVPVLIIVVSYGLIYDKVRKV---------AKTGGSVAKA---EREVLRMTLLMVSLFMLAWSPYAVICMLASFGPKDLL-HPVATVIPAMFAKSSTMYNPLIYVFMNKQFR-----------------
Homo_encephalopsin_NP055137              -------------------------------LALLLGSIGLLGVGNNLLVLVLY-YKFQRLRTPTHLLLV-NISLSDLLVSLFGVTFTFVSCLRNGWVWDTVGCVWDGFSGSLFGIVSIATLTVLAYERYIRVVH----ARVINFSWAWRAITYIWLYSLAWAGAPLLGWNRYILDVHGLGCTVDWKSKDANDSSFVLFLFLGCLVVPLGVIAHCYGHILYSIRME---------DLQTIQVIKILKYEKKLAKMCFLMIFTFLVCWMPYIVICFLVVNGHGHLV-TPTISIVSYLFAKSNTVYNPVIYVFMIRKFR-----------------
Mus_encephalopsin_NP034228               -------------------------------LALLLGCLALLGVGGNLLVLLLY-SKFPRLRTPTHLFLV-NLSLGDLLVSLFGVTFTFASCLRNGWVWDAVGCAWDGFSGSLFGFVSITTLTVLAYERYIRVVH----ARVINFSWAWRAITYIWLYSLAWAGAPLLGWNRYILDIHGLGCTVDWRSKDANDSSFVLFLFLGCLVVPVGIIAHCYGHILYSVRME---------DLQTIQVIKMLRYEKKVAKMCFLMAFVFLTCWMPYIVTRFLVVNGYGHLV-TPTVSIVSYLFAKSSTVYNPVIYIFMNRKFR-----------------
Homo_neuropsin_AY377391                  -------------------------------AGFYLTIIGILSTFGNGYVLYMS-SRRKKKLRPAEIMTI-NLAVCDLGISVVGKPFTIISCFCHRWVFGWIGCRWYGWAGFFFGCGSLITMTAVSLDRYLKICYLS-YGVWLKRKHAYICLAAIWAYASFWTTMPLVGLGDYVPEPFGTSCTLDWWLAQASVQVFILNILFFCLLLPTAVIVFSYVKIIAKVKSV---------AHFDSRIHSSHVLEMKLTKVAMLICAGFLIAWIPYAVVSVWSAFGRPDSI-PIQLSVVPTLLAKSAAMYNPIIYQVIDYKFA-----------------
Danio_neuropsin_BX088599                 -------------------------------AAFYILVIGILSATGNGYVMYMT-FKRKTLKPP-EIMTL-NLAIFDFGISVSGKPFFIVSSFSHRWLFGWQGCRYYGWAGFFFGCGSLITMTVVSFDRYLKICHLR-YGTWLKRHHAFLSVVFIWAYAAFWATMPVVGWGNYAPEPFGTSCTLDWWLTQASVQSFVMCMLFFCLIFPTVIIVFSYVMIIFKVKSV---------SHFDTRNKNNHSLEMKLTKVAMLICAGFLIAWIPYAVVSVMSAFGEPDSV-PIPVSVVPTLLAKSSAMYNPIIYQVIDCK-------------------
Anopheles_r-opsin2_XP556823              -------------------------------LGLLYIAFTIFSLVGNGLVIWIF-IAAKSLRTPSNVFVI-NLAICDFFMMA-KTPIFIYNSFTKGFTLGNLGCQIFGFVGSLTGIGAGATNALIAYDRYNTITRPF-EG-RLTQTKAIIFICLIWAYTIPWGVLPLLEWGRYVPEGFLTSCTFDYLSGTFDTRLFVASIFTFSYVLPMSLIIYYYSQIVSHVVNE---------SLRSNQNQKDASVEIRIAKAAITVCFLFVASWTPYAVLALIGAFGDKSLL-TPGVTMFPACACKFVACLDPYVYAISHPRYR-----------------
Drosophila_opsin_K02315                  -------------------------------LTAYMIMIGMISWCGNGVVIYIF-ATTKSLRTPANLLVI-NLAISDFGIMITNTPMMGINLYFETWVLGPMMCDIYAGLGSAFGCSSIWSMCMISLDRYQVIVKGM-AGRPMTIPLALGKIAYIWFMSSIWCLAPAFGWSRYVPEGNLTSCGIDYLERDWNPRSYLIFYSIFVYYIPLFLICYSYWFIIAAVSAV---------KSLRSSEDAEKSAEGKLAKVALVTITLWFMAWTPYLVINCMGLFKEG--L-TPLNTIWGACFAKSAACYNPIVYGISHPKYR-----------------
Drosophila_r-opsin6_Z86118               -------------------------------IGFVIAILGTMSLAGNFIVMYIF-TSSKGLRTPSNMFVV-NLAFSDFMMMFTMFPPVVLNGFYGTWIMGPFLCELYGMFGSLFGCVSIWSMTLIAYDRYCVIVKGM-ARKPLTATAAVLRLMVVWTICGAWALMPLFGWNRYVPEGNMTACGTDYFAKDWWNRSYIIVYSLWVYLTPLLTIIFSYWHIMKAVAAA---------SLRNSEADKSKAIEIKLAKVALTTISLWFFAWTPYTIINYAGIFESMH-L-SPLSTICGSVFAKANAVCNPIVYGLSHPKYK-----------------
Schistosoma_opsin_AAF73286               -------------------------------LGFVIGVLGVISVIGNGMVIYIF-STTKSLRTPSNLLVV-NLAFSDFLMMFTMSAPMGINCYYETWVLGPFMCELYALFGSLFGCGSIWTMTMIALDRYNVIVKGL-SAKPMTNKTAMLRILFIWAFSVAWTIMPLFGWNRYVPEGNMTACGTDYLTKDWVSRSYILVYSFFVYLLPLGTIIYSYFFILQAVSAV---------ASLRSAEASQTSAECKLAKVALMTISLWFFGWTPYLIINFTGIFETMK-I-SPLLTIWGSLFAKANAVFNPIVYGISHPKYR-----------------
Anopheles_r-opsin1_XP001238567           -------------------------------LGFAIFMLGMISMTGNGCVMYIF-TNTKSLRTPSNLLVV-NLAFSDFFMMFTMGPPMVINCWHETWTFGPFACELYAMLGSLFGCASIWTMTMIAFDRYNVIVKGL-AGKPMTNNGALLRILGVWVFALFWTLAPLFGWNRYVPEGNMTACGTDYLTQTWLSRSYIIIYAIFVYWLPLLTIIYSYTFILKAVSAV---------ASLRTQEAQNTSTEMKLAKVALVTISLWFMAWTPYLVINFTGIFKAAP-I-SPLATIWGSLFAKANAVYNPIVYGISHPKYR-----------------
Xenopus_melanopsin_AAC41235              -------------------------------IGSFILIIGSVGIIGNMLVLYAF-YRNKKLRTAPNYFII-NLAISDFLMSATQAPVCFLSSLHREWILGDIGCNVYAFCGALFGITSMMTLLAISINRYIVITKPQ-SIQWSSKKRTSQIIVLVWMYSLMWSLAPLLGWSSYVPEGLRISCTWDYVTSTMSNRSYTMMLCCCVFFIPLIVISHCYLFMFLAIRSS---------YGRQSFLSQSMKNEWKMAKIAFVIIIVFVLSWSPYACVTLIAWAGHGKSL-TPYSKTVPAVIAKASAIYNPIIYGIIHPKYR-----------------
Gallus_melanopsin_NP001038118            -------------------------------IGTVILIVGITGTLGNFLVIYAF-CRSRTLQKPANIFII-NLAVSDFLMSITQSPVFFTNSLHKRWIFGEKGCELYAFCGALFGITSMITLMVIALDRYFVITKPA-SVRVMSKKKALIILVGVWLYSLAWSLPPFFGWSAYVPEGLLTSCSWDYMTFTPSVRAYTMLLFCFVFFIPLIAIIYSYVFIFEAIKKG---------NRELQKQYHRMKNEWKLAKIALIVILLYVISWSPYSVVALVAFAGYSHVL-TPFMNSVPAVIAKASAIHNPIIYAITHPKYR-----------------
Homo_melanopsin_AF147788                 -------------------------------LGTVILLVGLTGMLGNLTVIYTF-CRSRSLRTPANMFII-NLAVSDFLMSFTQAPVFFTSSLYKQWLFGETGCEFYAFCGALFGISSMITLTAIALDRYLVITRPA-TFGVASKRRAAFVLLGVWLYALAWSLPPFFGWSAYVPEGLLTSCSWDYMSFTPAVRAYTMLLCCFVFFLPLLIIIYCYIFIFRAIREG---------NGESLWQRQRLQSECKMAKIMLLVILLFVLSWAPYSAVALVAFAGYAHVL-TPYMSSVPAVIAKASAIHNPIIYAITHPKYR-----------------
Mus_melanopsin_NP038915                  -------------------------------LGTVILLVGLTGMLGNLTVIYTF-CRNRGLRTPANMFII-NLAVSDFLMSVTQAPVFFASSLYKKWLFGETGCEFYAFCGAVFGITSMITLTAIAMDRYLVITRPA-TIGRGSKRRTALVLLGVWLYALAWSLPPFFGWSAYVPEGLLTSCSWDYMTFTPQVRAYTMLLFCFVFFLPLLIIIFCYIFIFRAIRES---------PLRQRRQWQRLQSEWKMAKVALIVILLFVLSWAPYSTVALVAFAGYSHIL-TPYMSSVPAVIAKASAIHNPIIYAITHPKYR-----------------
Platynereis_r-opsin_CAC86665             -------------------------------VAAWMTFFGILGVSGNLLVVWTF-LKTKSLRTAPNMLLV-NLAIGDMFSAINGFPLLTISSINKRWVWGKLWRELYAFVGGIFGLMSINTLAWIAIDRFYVITNPG-AAQTMTKKRAFIILTIIWANASLWALAPFFGWGAYIPEGFQTSCTYDYLTQDMNNYTYVLGMYLFGFIFPVAIIFFCYLGIVRAIFAM---------GANTGKADADKKSEIQIAKVAAMTIGTFMLSWTPYAVVGVFGMIKPHSFI-HPLLAEIPVMMAKASARYNPIIYALSHPKFR-----------------
Octopus_r-opsin_P09241                   -------------------------------VGIFIGVVGIIGILGNGVVIYLF-SKTKSLQTPANMFII-NLAMSDLFSAINGFPLKTISAFMKKWIFGKVACQLYGLLGGIFGFMSINTMAMISIDRYNVIGRPA-ASKKMSHRRAFLMIIFVWMWSIVWSVGPVFNWGAYVPEGILTSCSFDYLSTDPSTRSFILCMYFCGFMLPIIIIAFCYFNIVMSVSNN---------AKELRKAQAGASAEMKLAKISMVIITQFMLSWSPYAIIALLAQFGPAEWV-TPYAAELPVLFAKASAIHNPIVYSVSHPKFR-----------------
Euprymna_opsin_ACB05672                  -------------------------------LGIFIGICGIIGCGGNGIVIYLF-TKTKSLQTPANMFII-NLAFSDFFSLVNGFPLMTISCFLKKWVFGHAACKVYGFIGGIFGLMSIMTMAMISIDRYNVIGRPA-ASKHMSHRRAFIMIIFVWLWSVLWAIGPIFGWGAYTLEGVLCNCSFDYITRDYATRSNIICMYVFAFCFPIIIILFCYFNIVMSVSNN---------AKELRKAQAGASAEMKLAKISIVIVTQFLLSWSPYAIVALLAQFGPLEWV-TPYAAQLPVMFAKASAIHNPMIYSVSHPKFR-----------------
Loligo_f_opsin_P24603                    -------------------------------LGIFIAICGIIGCVGNGVVIYLF-TKTKSLQTPANMFII-NLAFSDFFSLVNGFPLMTISCFMKYWVFGNAACKVYGLIGGIFGLMSIMTMTMISIDRYNVIGRPS-ASKKMSHRKAFIMIIFVWIWSTIWAIGPIFGWGAYTLEGVLCNCSFDYITRDTTTRSNILCMYIFAFMCPIVVIFFCYFNIVMSVSNN---------AKELRKAQAGANAEMKLAKISIVIVTQFLLSWSPYAVVALLAQFGPIEWV-TPYAAQLPVMFAKASAIHNPMIYSVSHPKFR-----------------
Loligo_s_opsin_Q17094                    -------------------------------LGIFIAICGIIGCAGNGIVIYLF-TKTKSLQTPANMFII-NLAFSDFFSLVNGFPMMTISCFLKHWVFGQAACKVYGLIGGIFGLTSIMTMTMISIDRYNVIRRPS-ASKKMSHRKAFIMIVFVWIWSTIWAIGPIFGWGAYQLEGVLCNCSFDYITRDASTRSNIVCMYIFAFMFPIVVIFFCYFNIVMSVSNN---------AKELRKAQAGASAEMKLAKISIVIVTQSLLSWSPYAIVALLAQFGPIEWV-TPYAAQLPVMFAKASAIHNPMIYSVSHPKFR-----------------
MLT_B2Y4M8_no_comment                    -------------------------------LGCFLIFTIVVDILGNLLVIFSV--RNKKL--AGNIFVV-SLAVADLVVAIYPYPLVLTSIFHNGWNLGYVHCQISGFLMGVSVIGSIFNITGIAINRYCYICHSLKYDKLYSDKNSVCYVMLIWALT-VVAIVPNLFVGS-----RVYSSTFEQSA----SSAYTIAVVFFHFILPIMIVTYCYLRIW---IRN---------------------------VTMFVVFVLFAVCWAP--LNFIGLAVAIPVPLIPEWLFVASYFMAYFNSCLNAIVYGVLNQNFRREYKRIV----------
MLT_O88495_no_comment                    -------------------------------MFCAMVITVVVDLIGNSMVILAV--KNKKL--SGNIFVA-SLSVADMLVAIYPYPLMLYAMSVGGWDLSQLQCQMVGLVTGLSVVGSIFNITAIAINRYCYICHSLQYKRIFSLRNTCIYLVVTWVMT-VLAVLPNMYIGTIEYDPRTYTCIFNYVN----NPAFTVTIVCIHFVLPLIIVGYCYTKIW---IRN---------------------------LTMFVIFLLFAVCWCP--VNVLTVLVAVPGKI-PNWLYLAAYCIAYFNSCLNAIIYGILNESFRREYWTIF----------
UPI0001560_no_comment                    ----------------------------ASTLACILIFTIVVDILGNLLVILSV-YRNKKLRNAGNIFVV-SLAVADLVVAVYPYPLVLTSIFNNGWSLGYLHCQVSGFLMGLSVIASVFNITGIAINRYCYICHSLKYDKLYSNKNSLCYVCLIWMLT-LVAIMPNLHIGT---DPRVYSCTFS--V----SSAYTIAVVVFHFIVPMIIVIFCYLRIW---IRNF--------------------------VTMFVVFVLFAICWAP--LNFIGLAVASDPRI-PEWLFVASYYMAYFNSCLNAIVYGLLNQNFRKEYRRII----------
Tra_429092_no_comment                    -----------------------------------MTFFAIAAIAGNILVLLSI-KRKKSLQTIRNVFVA-NLAVADLLFAIIGMSLAAVSSVTVRWIFGYEMCQIQGFANSFFCIVSLLTLSAVSIDRYYVILRPLDYHRKMSPRTVTCMVVYIWLHAFVFAALPFTGWSTYRYYYEESLCTADWGH----SLSYTLTTIGAAFFLPLAIMAYCYYHILRVARAQS--------------------------KIIAAEMASLNLPGTPSEDNNNNSNQEHNQSN-GSNFYQLILEIKVV----------------------------------
Tra_429091_no_comment                    MADTYINNFTNKSLELCNGSLVVSDCLWRIILSCFMTLFMLMSCIGNGAVLLVLRYHHDDIKSASNYFIT-NLALTDFLLGVLCMPCILISCLNGQWVFGQTLCSLTGFANSFFCINSMITLAAVSVEKYCAIASPLTYHHYMSKSKVTCVISIIWIHSAINASLPFLGWGEYVYLPFETICTVAWWS----FPNYVGFIVGINFGLPTVIMSCTYFLILKIARKHSRRI-----GVS--TRRIHYKTHIKATLMLLIVIGSFIVCWLPHLISMIYLTIYEISPL-PCSFHQITTWLAMANSAFNPIIYGAMDTSIRKGLKTLLGSWVKYCKLY
Tra_430364_no_comment                    --------------------------VYLILQATILSIITLFMIVGNFIVIVVV-NRSEQLQNATGIFMA-NLAVTDLTLGVILMPITIASSILGRWIFSDIMCKFCGFLNVMLCSTSALTVMLLSIDRFIAISRPMQYIKIMSKKRALVLSTYMWIHSAIVSTFPLLGWAKYEYVEAEAVCFAI--E----SVSYFNFLCASTVFLAIFLIIITHIYILKVAIKQSQQIVTLTPGFEDVTRETMRQMNRKTAKTVLIIVGVYLACWIPY-ISLTYVQIYANYVP-PPIAITITSGLIFVNSASNPIIYGTFHRRFRNAF--------------


[FEAM1.phy]

112 289
NV_CN151Suga08_/1-24 MT-YQ--TSAYLLIVGITLGNS-LVVFVL---TNLF-----------ILNLAFCDL-VMALLD-LSLSVASALSNRWLWG---KSGCLGYGFLHYFFISNSVSTLAAISVDRFFYITKPGKARITRTRAGIILIII-YIYVLLFTF-PPIFTEEK-FYFSG-CFIKMAYSVIASVFLYL-MPLILMICCYSK----I--FMAVRKTRR--TMRTHIQTA-KMIVVVIFFSMIVWVPYVAVQAF--T-ADSIITPTASHITVLVAKSCVINVLIYVVLNRKLKAV----I
NV_CN146Suga08_/1-24 QS-FA--LSFYIGVVGVVLGNV-LVVAAF---TNTF-----------ILHLGLCNL-ILASMD-LLFTLPSTASKKWMFG---LLACRFYGLTYHFFCYVSLNTLAIISLDRYWVITKPAIGKITIKRALICIAVS-YVYTLVFSI-PLFF-EEK-IFYTG-CYLTLLYSIVHGVFLFL-FPFGLMIFCYGS----I--FKSVRKRYG--VRIPHWRTA-RMIIVVIFVFLACWLPYVIVMSL--G-RRPQISLLTLEITLLVAKSGVINPFIYAALNLRFRTA----F
OG28OrylaM/2-244     --HYT--IGSVILAIGIIIGNF-LVIYAF---ANMF-----------IINLAITDL-LMCVTQ-SPIFFTTSMHKRWIFG---EKGCELYAFCGALFGICSMITLTVIAIDRYFVITRPLTSGVSRKRALLILSAA-WAYSLGWSL-PPFY-VPE-GLLTS-CTWDRAYTMLLFIFVFF-LPLFIIIYCYVF----I--FRAIRSNRA--VGQNEWKMA-KIALIVILLYVISWSPYSTVAFA--G-YADMLTPYMNSIPAVIAKASAINPIIYAITHPKYRMA----L
OG41BraflM/1-245     MPHYI--VGTAVFCVGCMFGNA-VVVYSF---ANFF-----------IINLALSDF-LMNLTN-MPIFAVNSAFQRWLLS---DFACELYGFAGGLFGCLSINTLMAISMDRYLVITKPFLVRITKQRVMFAILLL-WIWSLVWAL-PPLY-VPE-GFGTS-CTFDHIFTYIIFFTMYF-IPMGVIIYCYYN----I--FATVKSDKQ--FGKNEIKTA-KIAFIVITLFLSAWTPYAVVGTL--G-YQDLVTPYLQSIPAVFAKSSAVNPIVYAITHPKFRAA----V
OG7PlatynP/3-249     RLHYA--VAAWMTFFGIVSGNL-LVVWTF---PNML-----------LVNLAIGDM-AFSAINGFPLLTISSINKRWVWG---KLWRELYAFVGGIFGLMSINTLAWIAIDRFYVITNPLGAQTTKKRAFIILTII-WANASLWAL-APFY-IPE-GFQTS-CTYDYTYVLGMYLFGFI-FPVAIIFFCYLG----I--VRAIFAHAE--MMKSEIQIA-KVAAMTIGTFMLSWTPYAVVGMI--KPHSEMIHPLLAEIPVMMAKASARNPIIYALSHPKFRAE----I
OG18SchimP/1-241     MKNYL--VAIFVALIGITITNL-LVIFVF---QCAL-----------IINLAISDFGFSAVIG-FPLKTIAAFNQYWPWG---SVACQLYGFISATFGFLSLTTIAAISFDRYLVIVKDHKTNFR-----VICTVI-WIWSIIWTI-PPFY-VLE-GYQTS-CTFDLLFSGGMYIFGFM-FPVLLCIYCYVN----L--LKIVRNERV--VLRLDIEAT-KSVILSLLFYLMSWTPYAMVSIL--G-QSYFLTPTIAEMPHIFAKMAAINPILYAFTNRKFKNA----L
205NeooeL1/3-223     --YGL--LG-FTIILGIICGNF-VVVWVF---ANTL-----------VVNLAISDF-IM-MFT-MPPMAYNCFAG-TAFG---PLFCEIYGFLGNLCGCVSIYSMVWITLDRYNVIVKGVSSPMRRRKAAL----------------FPLY-VPE-GNMTA-CGTDRSYLYAYSVWVLF-GPFILIVYCYAC----I--VKAVITE------QKEIRLA-KVALTTVSLWFMAWCPYLIIGMF----FPFLVTPLFSIWGSLFAKANAVNPIVYAISHSRYRAA----L
054NeooeL1/53-287    --YGI--LA-FVVVVGLICGNF-VVIWVF---ANTL-----------VVSLAVSDF-IM-MAC-MPPLVLNCYWG-TIFG---PLFCEVYAFIGNTVGCASIGNMIFITFDRYNVIVKGISGPLSQKNTTLQVLFV-WICSIMWCV-FPFY-VPR-GDMTA-CGTDRSYLYVYSVWVYI-GPLALIIYCYFH----I--VSAVATE------KKECRLA-KVALTTVSLWFMAWTPYLIIGMF----YPSVVSPLFSIWGSVFAKANAVNPIVYAISHPKYRAA----L
204NeooeL1/3-237     --YGI--LA-FVVVVGLICGNF-VVIWVF---ANTL-----------VVSLAVSDF-IM-MAC-MPPLVLNCYWG-TIFG---PLFCEVYAFIGNTVGCASIGNMIFITFDRYNVIVKGVSGPLSQKNATLQVLFV-WICSIMWCV-FPFY-VPE-GNMTA-CGTDRSYLYVYSVWVYI-GPLALIIYCYFH----I--VSAVATE------KKECRLA-KVALTTVSLWFMAWTPYLIIGMF----YPSVVSPLFSIWGSVFAKANAVNLIVYAISHPKYRAA----L
004HelerRE/6-241     L-HGL--LG-FVIVLGFVTGNG-MVVYIF---SNIL-----------VVNLAFSDF-LM-MFM-MPPMVINCYNE-TVFG---PLACQLYACAGSLYGCVSIWTMTMIAFDRYNVIVKGIAAPMTINGALLRVFGI-WAFSLAWTI-APLY-VPE-GNMTA-CGTDRSYILLYSIACYY-APLFLIIYSYFF----I--VQAVAAE------ANECKLA-KVALMTISLWFMAWTPYLVIGIF----KTMTISPIVTIWGSVFAKANAVNPIVYGISHPKYRAA----L
010PapglRE/18-252    --HGL--LG-FTIVLGFMVGNG-MVIYIF---SNLL-----------VVNLAFSDF-LM-MFT-MPAMVVNCYNE-TVFG---PFACELYGCAGSLFGCISIWTMTMIAFDRYNVIVKGIAAPMTKKGALLRILFV-WAASLAWTL-APLY-VPE-GNMTA-CGTDRSYILVYGFFVYF-APLFLIIYSYYF----I--VKAVAAE------ANECKLA-KVALMTISLWFLAWTPYLIIGIF----ESMPISPLTTIWGSLFAKANAVNPIVYGISHPRYRAA----L
033DianiRE/4-239     L-HGL--LG-FVIVLGTVIGNG-MVIYIF---SNLL-----------VVNLAFSDF-LM-MLC-MPAMVINCYYE-TVLG---PLLCELYGFAGSLFGCGSIWTMTMIALDRYNVIVKGLSAPMTNKTAALRILFV-WATSVGWTV-APMY-VPE-GNMTA-CGTDRSYILIYSMFVYF-LPLLTIIYSYFF----I--VQAVAAE------ANECKLA-KVALMTISLWFFAWTPYLVIGIF----GSAKISPLATIWSSLFAKANAVNPIVYGISHPKYRAA----L
045AnogaRE/2-237     M-HAA--LA-TTILLALIVGNG-CVILIF---SNLM-----------VINLAFADF-MM-MFT-MPPLIINSYHE-TVFG---PLMCEIYGMFGSLSGCVSIWSMTMIAFDRYTVIVKGLSAPLTYVGSVMRILFV-WANSLVWTL-APLY-VPE-GNMSA-CGTDVSYIYAYSVFVYW-LPLLLIIYCYTY----I--LKAVSAE------SKEIKLA-KVALVTITLWFMAWTPYLVIGII----DSSPISPLQTIWGSVFAKANAVNPIVYGISHPKYRAA----L
077DromeOC/1-236     M-SKI--LGLFTLIM-ICCGNG-VVVYIF---ANLL-----------VLNLAFSDF-CM-MAS-QPVMIINFYYE-TVLG---PLWCDIYAGCGSLFGCVSIWSMCMIAFDRYNVIVKGINGPMTIKTSIMKILFI-WMMAVFWTV-MPLY-VPE-GNLTA-CSIDRSYLITYSLFVYY-TPLFLICYSYWF----I--IAAVAAE------CDEGKLA-KVALTTISLWFMAWTPYLVIGLF----KIDGLTPLTTIWGATFAKTSAVNPIVYGISHPKYRIV----L
165BrakuM1/53-248    --YYV--MGLYYVVMGSLFGNI-MVLKIF---ANVY-----------VINLAFSDF-TL-MLT-LPECIWNFFLGGPRFG---EYGCYVHAFCGALCGYNQIFTLVLISLDRYNVIVKGFSGPLTFNKAISMVAFS-WIWALGWSI-TPLY-AMD-GILGT-CSYDRSHITTSFTFNWV-FPLLTIMCCYWF----I--VQAVFKE------QNEIRIA-KVSIMNVSLWLAAWTPFAAI-------------------------------------------------
090DappuM2/1-239     M-HYL--LGLIYIVLGIITGNS-LVLHLF---ANMF-----------VVNLAFSDV-CM-MIT-QPMFVLNCFNGGVLFG---PLFCELYACTGSIFGLCSICTMAAISYDRYNVIVNGMNGRMTFGRAALFILFC-WVYAIGWSI-PPFY-IPE-GILDS-CSFDISFTCCLFVFDYC-FPLIIIVYCYYH----I--VGAIVHE------QTEIRVA-KIAMMNISLWVAAWTPYAAIGAV--G-NQDTITPLVTILPALIAKSASINPIIYAISHPKYRLA----L
150DappuU1/1-239     M-HHL--LGVLYIFFMICLGNG-IVIYIF---SNIL-----------ILNLAICDF-IM-MIK-TPIFIVNSFNEGPVFG---RLGCSIFGLLGAYVGPCSAVTNAAIAYDRYRCISDPMGKRWSKSQASLIVLGC-WVYASPVSL-LPFF-VPE-GYLTS-CTFDKMFVFILWIWCWI-MPLGVIIFSYGK----I--TTQVMTE------KDEIRVA-KVGISLTTLFLLSWTPYFAIGCY--G-NRSLLTPGLSMIPACTCKMAACDPFVYAINHPKYRLE----L
109BomimUV/48-285    --HYL--LALLYILFTFLLGNG-LVIWIF---SNMF-----------VVNLAICDF-FM-MIK-TPIFIYNSFNTGFALG---HLGCQIFAVIGSLSGIGAAITNAAIAYDRYSTIARPLDGKLSRGQVILFIVLI-WTYTIPWAL-MPVF-VPE-GFLTS-CSFDRTFVAVIFTFSYC-IPMMLIIYYYSQ----I--VSHVVNE------TNEIRIA-KAAITICFLFVLSWTPYGVMGAF--G-NKALLTPGVTMIPACTCKGVACDPYVYAISHPRYRLE----L
120PieraUV/1-239     M-HTA--LCLLYCFFTALIGNG-MVIFIF---SNLL-----------ILNLAIFDF-IM-MLK-APIFIYNSAMKGFAAG---AMWCQIFAVMGSYSGIGAGMTNACIAYDRHSTITRPLDGRLSRGKVLLMIAFI-WIYTTPWSL-MPLF-VPE-GFLTS-CTFDKLFVACIFVCSYV-FPMSCIIYFYSG----I--VKQVFAE------AAEIRIA-KAALTVCFLFVTSWTPYGVMGAF--G-DQNLLTPGVTMIPAITCKAVACDPWVYAISHPKYRQE----L
149TrigrU1/1-239     M-HYL--LGVLYIGFMFLVGNG-VVIWIF---SNMF-----------VINLAVLDF-IM-MMK-TPVFIVNSFNEGPIWG---KFGCDMFALMGSYSGIGGAMTNAAIAFDRYRTIARPFDGKLSRGKVLTICAGI-WLWATPFSL-MPLF-VPE-GFLTT-CSFDRWFVGCVFTYSYI-IPLGLIVYYYSK----I--VGHVQEE------HQEIRIA-KVAIGLSLMFVVAWTPYALVAAF--G-NRAVLTPLVSMIPACCCKAVACDPWIYAINHPRYRLE----L
128ApomoBL/1-238     M-HYG--LACIYALLWLVTGNG-IVIWIF---SNMF-----------VINLALFDT-MM-ALE-MPMLVVNSFHQRMVGY---ETGCIIYGVLGSLSGIGGAMTNAVIAFDRYKTISCPLDGRINKVQAILLCVFT-WLWAIPFTF-LPAF-VPE-GFLTT-CSFDKVFVICIFIWSYV-IPMLFLCTFYSK----L--FA-VRLE------DAEIRIA-KVAFTIFFLFVCSWTPYAFVGAF--G-DRSILTPVATMVPAVCAKIVSCDPWVYAINHPRYRAE----L
162DappuR7/1-240     MTHLL--LVCIFVFILLCLCNI-IVIYIF---ANII-----------IMNLAISDF-FM-LIK-MPIFLYNSLLQGPALG---IKGCQIYGFMSGLTGTTSIMSLATVAVDRYLVISQPLNVRKTRTRAYLTTCFI-WLYSAIFAS-LPLY-VPE-GYLTS-CSFDRSFILAFFLAAWL-FPFCIITTCYTA----I--VWYVRKR------CNEVVIA-KIVVVLVAMWMISWTPYAFVGIS--G-TQTRLTPGMTMFPALFAKFSACNPIIYTLTHPKIKKE----I
Tra_429091jgi|T/1-23 MTRII--LSCFMTLFMLCIGNG-AVLLVL---SNYF-----------ITNLALTDF-LLGVLC-MPCILISCLNGQWVFG---QTLCSLTGFANSFFCINSMITLAAVSVEKYCAIASPLTYHMSKSKVTCVISII-WIHSAINAS-LPFY-VYL-PFETI-CTVAPNYVGFIVGINFG-LPTVIMSCTYFL----I--LKIARKSRR--IGKTHIKAT-LMLLIVIGSFIVCWLPHLI----------SMIYLTIYEISPLPCSFHQINPIIYGA------KL----Y
Tra_429092jgi|T/1-19 -----------MTFFAIIAGNI-LVLLSI---RNVF-----------VANLAVADL-LFAIIG-MSLAAVSSVTVRWIFG---YEMCQIQGFANSFFCIVSLLTLSAVSIDRYYVILRPLDYRMSPRTVTCMVVYI-WLHAFVFAA-LPFY-RYY-YEESL-CTADLSYTLTTIGAAFF-LPLAIMAYCYYH----I--LRVARASKI--IA--------------------------------------MASLNLPGTPSEDNNNNSNYQLILEI------KV----V
Tra_430364jgi|T/1-22 -----------ITLFMI-VGNF-IVIVVV---TGIF-----------MANLAVTDL-TLGVIL-MPITIASSILGRWIFS---DIMCKFCGFLNVMLCSTSALTVMLLSIDRFIAISRPMQYKMSKKRALVLSTYM-WIHSAIVST-FPLY-EYV-EAEAV-CFAIVSYFNFLCASTVF-LAIFLIIITHIY----I--LKVAIKSQQ--IVQMNRKTA-KTVLIIVGVYLACWIPY-I----------SLTYVQIYANYVPPPIAITINPIIYGTFHRRFRNA----F
010RGRDare/1-234     MDVFS--LGSCLLVEGLFFLNA-VTVIAFL-K---IRELR-TPSNFLVFSLAMADM-GISTNA-T-VAAFSSFLRYWPYG---SDGCQTHGFQGFMTALASIHFIAAIAWDRYHQYC--TK--LQWSSAITLVLFT-WLFTAFWAA-MPLY-DYE-PLRTC-CTLDVSYLIPMSIFNMG-IQVFVVLSSYQS----I--DKKFKKTGQ--AK----------------TMLFCWGPYGILAAV--E-NATLVSPKLRMIAPILAKTSPTNVFVYALGNENYRGG----I
012RGRGaga/1-234     MEVFA--IGTALLVEALFCLNG-LTIISFR-K---IKELR-TPSNLLVLSIALADC-GICINA-F-IAAFSSFLRYWPYG---SEGCQIHGFQGFLTALASISSSAAVAWDRYHHYC--SK--LQWSTAISMMVFA-WLFAAFWAT-MPLY-DYE-PLRTC-CTLDITFLFALSIFNFM-IPGFIMMTAYQS----I--HQKFKKSGH--YK----------------TLVICWGPYCLLAAI--E-NVMFISPKYRMIPAIIAKTVPTDSFVYALGNENYRGG----I
011hypXetr/1-234     MEVFA--IGTTLLVEALLLLNG-LTLLSFY-K---IRELR-TPSNLFIISLAVADT-GLCLNA-F-VAAFSSFLRYWPYG---SEGCQIHGFQGFVAALSSIGSCAAIAWDRYHQYC--SK--LHWSTAVSVVFFI-WGFSAFWSA-MPLY-DYE-PLRTC-CTLDISYLFTMAFFEFL-VPLFILMTAYQS----I--YQKMKKSGQ--IR----------------SLVFCWGPYCLLAVI--Q-DATILSPKLRMIPALLAKTSPANAYVYGLGNENYRGG----I
018PerMumu/11-260    SEHSV--IAAYLIVAGIILSNV-VVLGIFI-K---YKELR-TPTNAVIINLAFTDI-GVSSIG-YPMSAASDLHGSWKFG---HAGCQIYAGLNIFFGMVSIGLLTVVAMDRYLTISCPRR--MTTNTYLSMILGA-WINGLFWAL-MPIY-APD-PTGAT-CTINVSYTMMVIVVNFI-VPLTVMFYCYYH----V--SRSLR--LY--AAADQADVT-KMSVIMILMFLLAWSPYSIVACF--G-NPKKIPPSMAIIAPLFAKSSTFNPCIYVAAHKKFRKA----M
014PerBota/10-259    SEHNI--VAAYLITAGVILSNI-IVLGIFI-K---FKELR-TPTNAIIINLAVTDI-GVSSIG-YPMSAASDLHGSWKFG---YAGCQIYAGLNIFFGMASIGLLTVVAVDRYLTICHPRR--MTANTYISMILGA-WTNGLFWAL-MPIY-APD-PTGAT-CTINVSYTMMVVAINFI-VPLTVMFYCYYH----V--TQSIK--HH--GTSDQVDVT-KMSVIMILMFLVAWSPYSIVASF--G-DPKKIPPSMAIIAPLFAKSSTFNPCIYVIANKKFRRA----M
015PerCafa/10-259    TEHNI--VAAYLITAGIIFSNL-IVLGIFI-K---YKELR-TPTNAIIINLAVTDI-GVSSIG-YPMSAASDLYGSWKFG---YAGCQIYAGLNIFFGMASIGLLTVVAMDRYLTICSPRR--MTTNTYISMILGA-WLNGLFWAL-MPIY-APD-PTGAT-CTINVSFTMTVIAVNFI-VPLTVMFYCYYH----V--TRSIK--CH--TTSDQVDVT-KMSVIMIFMFLVAWSPYSIVASF--G-DPKKIPPSMAIIAPLFAKSSTFNPCIYVVANKKFRKA----I
019PerDare/10-259    AEHNI--VAAYLITAGVLSSNI-VVLLMFV-K---FRELR-TATNAIIINLAFTDI-GVAGIG-YPMSAASDLHGSWKFG---YMGCQIYAALNIFFGMASIGLLTVVAIDRYLTICRPQK--LTTRSYTLLIVAA-WLNAVFWSS-MPIY-APD-PTGAT-CTINVSYTMTVITVNFI-IPLSVMFYCYYN----V--SATVK--RF--KASDQMDVT-KMSVIMIVMFLAAWSPYSIVASF--G-DPQKIPAPMAIIAPLLAKSSTFNPCIYVIANKKFRRA----I
013OpsBrbe/5-258     TDHLI--VGLYLFVIGITIENG-ITLATFS-K---FRSLR-SPTTMLLVHLAIADL-GICIFG-YPFSGASSLRSHWLFG---GVGCQWYGFNGMFFGMANIGLLTCVAVDRYLVICRHDK--VNYNTYGVMAALG-WLFAAFWAA-LPLY-ALE-PSGTA-CTINISYVTSCFVLGFV-VPLAVMAFCYWQASCFV--SKVLK--GD--IAEYQNHFS-KMCLAMVAAFVVAWTPYSVLAAF--W-NPADIPAWLTLLPPLIAKSSALNPIIYIIANRRFRNA----I
021NeuDare/1-252     MADIV--AAFYILVIGIATGNGYVMYMTFK-R---KTKLK--PPEIMTLNLAIFDF-GISVSG-KPFFIVSSFSHRWLFG---WQGCRYYGWAGFFFGCGSLITMTVVSFDRYLKICHLTW--LKRHHAFLSVVFI-WAYAAFWAT-MPVY-APE-PFGTS-CTLDSSFVMCMLFFCLI-FPTVIIVFSYVM----I--IFKVKSSAK--EVSLEMKLT-KVAMLICAGFLIAWIPYAVVSAF--G-EPDSVPIPVSVVPTLLAKSSAMNPIIYQVIDCKKKCV----K
022NeuTagu/4-255     MADII--AGFYLTIIGITLGNGYVIFMSSK-R---KKKLR--PAEIMTVNLAVCDL-GISVVG-KPFSIISFFSHRWMFG---WIGCCWYGWAGFFFGCGSLITMTAVSLDRYLKICHLTW--LKRHHAFICLAII-WAYAMFWAT-VPFY-APE-PFGTS-CTLDAVFVLSILFFCLL-LPTAVIVFSYVK----I--ILKVKSSTK--EVILEMKLT-KVAMLICAGFLLAWIPYAVVSAF--G-RPDSVPIQFSVVPTLLAKSAAMNPIIYQVIECRLACC----R
023NeuGaga/4-255     MADII--AGFYLTVIGITLGNGYVIFMSSK-R---KKKLR--PAEIMTVNLAVCDL-GISVVG-KPFSIISFFSHRWIFG---WMGCRWYGWAGFFFGCGSLITMTAVSLDRYLKICHLTW--LKRHHAFICLALI-WAYATFWAT-VPFY-APE-PFGTS-CTLDAAFVLSILFFCLL-FPTAVIVFSYVK----I--ILKVKSSTK--EVILEMKLT-KVAMLICAGFLIAWIPYAVVSAF--G-QPDSVPIQFSVVPTLLAKSAAMNPIIYQVIDCKFACC----R
024NeuMumu/1-198     ----------------------------------------------------------------KPFTIISCFCHRWVFG---WFGCRWYGWAGFFFGCGSLITMTAVSLDRYLKICYLVW--LKRKHAYICLAVI-WAYASFWTT-MPLY-APE-PFGTS-CTLDGVFILSILFFCLL-LPTAVIVFSYAK----I--IAKVKSSSK--EVVLEVKLT-KVAMLICAGFLIAWIPYAVVSAF--G-RPDSIPIQLSVVPTLLAKSAAMNPIIYQVIDYRFACC----Q
025NeuRano/7-244     ----------------ITFGNGYVLYMSSR-R---KKKLR--PAEIMTINLAVCDL-GISVVG-KPFTIISCFCHRWVFG---WFGCRWYGWAGFFFGCGSLITMTAVSLDRYLKICYLVW--LKRKHAYICLAVI-WAYASFWTT-MPLY-APE-PFGTS-CTLDGVFILSILFFCLL-LPTAVIVFSYAK----I--IAKVKSSSK--EVVLEVKLT-KVAMLICAGFLIAWIPYAVVSAF--G-RPNSIPIQLSVVPTLLAKSAAMNPIIYQVIDYRFACC----Q
029NeuCafa/1-252     MADLV--AGFYLTIIGITFGNGYVLYMSSR-R---KKKLR--PAEIMTINLAICDL-GISVVG-KPFTIISCFCHRWVFG---WIGCRWYGWAGFFFGCGSLITMTAVSLDRYLKICYLVW--LKRKHAYICLAVI-WAYASFWTT-MPLY-APE-PFGTS-CTLDGIFILNILFFCLL-LPTAVIVFSYVK----I--IAKVKSSSK--EVVLEMKLT-KVAMLICAGFLIAWIPYAVVSAF--G-RPDSIPIQLSVVPTLLAKSAAMNPIIYQVIDYKFACC----Q
030NeuEqca/1-252     MADLV--AGFYLTIIGITFGNGYVLYMSSR-R---KKKLR--PAEIMTINLAICDL-GISVVG-KPFTIISCFCHRWVFG---WIGCRWYGWAGFFFGCGSLITMTAVSLDRYLKICYLVW--LKRKHAYICLAVI-WAYASFWTT-MPLY-VPE-PFGTS-CTLDGIFILNILFFCLL-LPTAVIVFSYVK----I--IAKVKSSSK--EVVLEVKLT-KVAMLICAGFLIAWIPYAVVSAF--G-RPDSIPIQLSVVPTLLAKSAAMNPIIYQVIDYKFACC----Q
027NeuPatr/1-252     MADLV--AGFYLTIIGITFGNGYVLYMSSR-R---KKKLR--PAEIMTINLAVCDL-GISVVG-KPFTIISCFCHRWVFG---WIGCRWYGWAGFFFGCGSLITMTAVSLDRYLKICYLVW--LKRKHAYICLAAI-WAYASFWTT-MPLY-VPE-PFGTS-CTLDGVFILNILFFCLL-LPTAVIVFSYVK----I--IAKVKSSSK--EVVLEMKLT-KVAMLICAGFLIAWIPYAVVSAF--G-RPDSIPIQLSVVPTLLAKSAAMNPIIYQVIDYKFACC----Q
028NeuHosa/1-252     MADLV--AGFYLTIIGITFGNGYVLYMSSR-R---KKKLR--PAEIMTINLAVCDL-GISVVG-KPFTIISCFCHRWVFG---WIGCRWYGWAGFFFGCGSLITMTAVSLDRYLKICYLVW--LKRKHAYICLAAI-WAYASFWTT-MPLY-VPE-PFGTS-CTLDGVFILNILFFCLL-LPTAVIVFSYVK----I--IAKVKSSSK--EVVLEMKLT-KVAMLICAGFLIAWIPYAVVSAF--G-RPDSIPIQLSVVPTLLAKSAAMNPIIYQVIDYKFACC----Q
026NeuBota/1-250     MADLV--AGFYLTIIGITFGNGYVLYMSSR-R---KKKLR--PAEIMTVNLAICDL-GIS--G-KPFTIISCFCHRWVFG---WIGCRWYGWAGFFFGCGSLITMTAVSLDRYLKICYLIW--LKRKHAYICLAVI-WAYAAFWTT-MPLY-APE-PFGTS-CTLDGIFILNILFFCLL-LPTAVIVFSYVK----I--IAKVKSSSK--EVVLEVKLT-KVAMLICAGFLIAWIPYAVVSAF--G-RPDSIPIQLSVVPTLLAKSAAMNPIIYQVIDYKFACC----Q
031NeuOran/1-252     MADLV--AGVYLVIIGVTLGNGYVIYMSSR-R---KKKLR--PAEIMTVNLAVCDL-GISVVG-KPFTIVSCFCHRWVFG---WMGCRWYGWAGFFFGCGSLITMTAVSLDRYLKICHLTW--LKRHHAYICLAII-WAYASFWAT-MPLY-APE-PFGTS-CTLDAAFILNILFFCLL-LPTAVIVFSYVK----I--IAKVKSSTK--EVVLEMKLT-KVAMLICAGFLIAWIPYAVVSAF--G-QPDSIPIQFSVVPTLLAKSAAMNPIIYQVIDCRISCC----R
032NeuModo/1-252     MADLV--AGFYLTIIGVTLGNGYVIYMSSK-R---KKKLR--PAEIMTVNLAVCDL-GISVVG-KPFTIISCFSHRWVFG---WVGCRWYGWAGFFFGCGSLITMTAVSLDRYLKICHLTW--LKRHHAYICLVII-WAYATFWAT-MPLY-APE-PFGTS-CTLDTTFILNILFFCLL-LPTAVIVFSYVK----I--IAKVKSSTK--EVVLEMKLT-KVAMLICAGFLIAWIPYAVVSAF--G-QPDSIPVQFSVVPTLLAKSAAMNPIIYQVIDCKFACC----Q
173RHOMumu/1-247     M-SML--AAYMFLLI-VFPINF-LTLYVTV-Q---HKKLR-TPLNYILLNLAVADL-FMVFGG-FTTTLYTSLHGYFVFG---PTGCNLEGFFATLGGEIALWSLVVLAIERYVVVCKPFR--FGENHAIMGVVFT-WIMALACAA-PPLY-IPE-GMQCS-CGIDESFVIYMFVVHFT-IPMIVIFFCYGQ----L--VFTVKEA-----AKAEKEVT-RMVIIMVIFFLICWLPYASVIFT--H-QGSNFGPIFMTLPAFFAKSSSINPVIYIMLNKQFRNC----M
170RHOOrcu/1-247     M-SML--AAYMFLLI-VFPINF-LTLYVTV-Q---HKKLR-TPLNYILLNLAVADL-FMVLGG-FTTTLYTSLHGYFVFG---PTGCNVEGFFATLGGEIALWSLVVLAIERYVVVCKPFR--FGENHAIMGVAFT-WIMALACAA-PPLY-IPE-GMQCS-CGIDESFVIYMFVVHFT-IPLIIIFFCYGQ----L--VFTVKEA-----AKAEKEVT-RMVIIMVIAFLICWVPYASVIFT--H-QGSNFGPIFMTIPAFFAKSSSINPVIYIMMNKQFRNC----M
156RHOLeja/1-247     M-SAL--AAYMFFLI-LFPVNF-LTLFVTV-Q---HKKLR-TPLNYILLNLAMANL-FMVLFG-FTVTMYTSMNGYFVFG---PTMCSIEGFFATLGGEVALWSLVVLAIERYIVICKPFR--FGNTHAIMGVAFT-WIMALACAA-PPLY-IPE-GMQCS-CGPDESYVVYMFVVHFL-VPFVIIFFCYGR----L--LCTVKEA-----AKAEKEVT-RMVVLMVIGFLVCWVPYASVIFT--H-QGSDFGATFMTLPAFFAKSSALNPVIYILMNKQFRNC----M
158RHOSasa/1-247     M-SLM--AAYMFFLI-LFPINF-LTLYVTI-E---HKKLR-TALNYILLNLAVADL-FMVIGG-FTTTMYTSMHGYFVFG---RTGCNIEAFFATHGGEIGLWSLVVLAIERWLVVCKPFR--FSETHAIIGVAFT-WVMASACSV-PPLY-IPE-GMQCS-CGIDESFVVYMFIVHFS-IPLFIITFCYGN----L--LCAVKAA-----ARAEKEVT-RMVIMMVVSYLVSWVPYASVIFC--N-QGSEFGPVFMTIPAFFAKSSALNPLIYVLMNKQFRHC----M
148RHOGaga/1-247     M-RLV--CCYIFFLI-SLPINL-LTLLVTF-K---HKKLR-QPLNYILVNLAVADL-FMACFG-FTVTFYTAWNGYFVFG---PVGCAVEGFFATLGGQVALWSLVVLAIERYIVVCKPFR--FSATHAMMGIAFT-WVMAFSCAA-PPLY-MPE-GMQCS-CGPDESYVLYMFVIHFI-IPVVVIFFSYGR----L--ICKVREA-----AKAEKEVT-RMVILMVLGFMLAWTPYAVVIFT--N-KGADFTATLMAVPAFFSKSSSLNPIIYVLMNKQFRNC----M
135SWSOrla/1-247     M-KLL--GIYMFFLI-LFPINA-LTLVVTA-Q---NKKLR-QPLNFILVNLAVAGL-IMVCFG-FTVCIYSCMVGYFSLG---PLGCTIEGFMATLGGQVSLWSLVVLAIERYIVVCKPFK--FTATHSAAGCAFT-WIMASSCAV-PPLY-IPE-GIQVS-CGPDESFVMYMFSCHFC-VPVFTIFFTYGS----L--VMTVKAA-----AKAEKEVT-RMCFLMVLGFLLAWVPYASYIFF--N-RGAAFSAMSMAIPSFFSKSSALNPIIYILLNKQFRNC----M
208SWSTagu/46-291    --KAM--AAFMFLLV-LVPINA-LTVLCTA-K---YKKLR-SHLNYILVNLAVANL-LVVCVG-STTAFYSFSQMYFALG---PLACKIEGFTATLGGMVSLWSLAVVAFERFLVICKPFT--FRGSHAVLGCAIT-WIFGLIASL-PPLY-IPE-GLQCS-CGPDESYVIFLFCFCFG-FPLTVIVFSYGR----L--LLTLRAA-----KKAEREVT-KMVVVMVLGFLVCWLPYCSFVVT--H-RGHPFDLGLASIPSVFSKASTVNPIIYVFMNKQFRSC----M
204SWSNefo/1-247     M-MVL--SVFMFFLL-IIPINV-LTIICTF-K---YKKLR-SHLNYILVNLAVANL-IVVGFG-STTAFYSFSQMYFAWG---PLACKIEGFAATLGGMVSLWSLAVVAFERFLVICKPFT--FRSTHAIIGCVAT-WVFGLISSA-PPLY-IPE-GLQCS-CGPDESYVIFLFCFCFG-FPLSVIIFSYGR----L--LMTLRAA-----KKAEREVT-KMVVVMVLGFLVCWLPYTVFVVT--H-RGESFELALGSIPAVFSKSSTVNPLIYVFMNKQFRSC----M
217BluTaru/44-289    --YGM--SAFMFFLF-VTGINV-LTIACTI-Q---YKKLR-SHLNYILVNLAFSNL-LVTTVG-SFTCFCCFFVRYMIVG---PLGCKIEGFAATLGGMVSLWSLAVVAFERWLVVCKPFI--FKPDHAIVCCIFT-WFFALIISA-PPLY-IPE-GFQCS-CGPDESYVWFIFGFGFA-VPLFVIVFCYSQ----L--LVMLKSA-----KKAEREVT-RMVVVMILGFLVCWLPYASFVVN--N-RGTPFDLRLATIPACFSKASTVNPIIYVVLNKQFRSC----M
211SWSDare/45-290    --MGM--SAFMLFLF-ITAINV-LTIVCTI-Q---YKKLR-SHLNYILVNLAISNL-WVSVFG-SSVAFYAFYKKYFVFG---PIGCKIEGFTSTIGGMVSLWSLAVVALERWLVICKPFT--FKTPHAIAGCILP-WCMALAAGL-PPLY-IPE-GLQCS-CGPDESYVMFLFCFCFA-VPFSTIVFCYGQ----L--LITLKLA-----KKAEREVT-KMVVVMVFGFLICWGPYAIFVVS--N-RGAPFDLRLATIPSCLCKASTVNPVIYVLMNKQFRSC----M
128SWSPore/31-276    --HLQ--ALFMGFVF-FTPLNL-LVLLATA-K---YKKLR-APLNYILVNISFAGF-IFVTFS-VSQVFVASLRGYYFLG---YTLCALEAAMGAVAGLVTSWSLAVLSFERFLVICKPFK--FGSTHAAAAVVFT-WFMGVGCAS-PPFY-IPE-GLGCS-CGPDTSYMYFLLITCFC-MPLSIIIFSYSQ----L--LGALRAA-----AKAEKEVS-RMIIVMVGSFVTCYGPYALTYAN--S-EEVNKDYRLVTIPAFFSKSSCVNPLIYAFMNKQFNAC----I
126SWSOrla/31-275    --YLQ--AAFMGFVF-FTPLNF-VVLLATA-K---YKKLR-VPLNYILVNITFAGF-IFVTFS-VSQVFLASVRGYYFFG---QTLCALEAAVGAVAGLVTSWSLAVLSFERYLVICKPFK--FGSNHALAAVIFT-WFMGV-VRC-PPFY-IPE-GLGCS-CGPDASYSKFLLVTCFI-CPITIIIFSYSQ----L--LGALRAA-----AKAEKEVS-RMIIVMVASFVTCYGPYALTYAY--S-QDENKDYRLVTIPAFFSKSSCVNPLIYAFMNKQFNGC----I
059LWSGeau/18-264    E-NLT--SFWMIIVV-ILFTNG-LVLVATL-K---FKKLR-HPLNWILVNLAIADI-GETIFA-STVSVVNQIFGYFILG---HPLCVFEGFTVSVCGITALWSLAIISFERWMVVCKPLK--FDGKVAIVLIIFS-WAWSAGWCA-PPIY-WPH-GLKTS-CGPDQSYMVVLMITCCF-IPLALIIICYLQ----V--WLAIHTA-----QKAERDVS-RMVVVMIFAYIFCWGPYTFFAAA--N-PGYAFHPLAAALPAYFAKSATINPIIYVFMNRQFRNC----I
043uppTeni/1-245     M-IVL--SILMALVT-GIVLNA-TVIIVSL-M---HKQLR-QPLNYALVNMAAADL-GTAVSG-GLLSVVNNAQGHFSLG---RTGCVLEGFAVSLCGIASLCTVALIAVERMFVICKPMQ--FQKQHALAGISLS-WLWSLTWNL-PPLY-ELE-GVGTS-CAPDVSYVLAYFTVCFA-APFAIILVSYAK----L--MWTLHKTKM--TCKSEMKVA-YMVVLMVATFLLSWLPYAGLVVF--K-PDVEINPLVGTVPVYLAKSSTANPIIYIYLNKQ---------
054VAoDare/1-250     M-SVL--AALMFVVT-ALSENF-TVMLVTF-R---FQQLR-QPLNYIIVNLSLADF-LVSLTG-GSISFLTNYHGYFFLG---KWACVLEGFAVTFFGIVALWSLAVLAFERFFVICRPIR--LRGKHAALGLVFV-WSFSFIWTV-PPVY-TVS-RIGTT-CEPNHTFIITLFSTCFI-FPLGVIIVCYCK----L--IRKLRKSNT--HGKPERQVT-RMVVVMIVAFMVAWTPYAAFITA--H-PSMHVDPRLAAIPAFVAKTAAVNPIIYVFMNKQFRKC----L
041ParXetr/1-250     M-SIL--SFLMFLNA-VICNNA-IVILVTL-K---HPQLR-NPINIFILNLSFSDL-MMALCG-TTIVVSTNYHGYFYLG---KQFCIFQGFAVNYFGIVSLWSLTLLAYERYNVVCEPLK--LSTKRGYQGLVFI-WLFCLFWAI-APLY-GPE-GVQTS-CSIGYSYIISYFLTCFI-IPVGIIGFSYGS----I--LRSLHQNRK--IENPEKRVV-IMVLFMVLAFLICWLPYTVFVVI--N-PQLYISPLAATLPTYFAKTSPVNPIIYIFLNKQFRTY----A
233TMTDare/1-227     -------------------NNL-LVLVLFG-R---YKVLR-SPINFLLVNICLSDL-LVCVLG-TPFSFAASTQGRWLIG---DTGCVWYGFANSLLGIVSPISLAVLSYERY---CTMTE--ADAKKVIGGVLMS-WIYSLIWTL-PPLY-GPE-GPGTT-CSVDISYIICLFIFCLI-VPFLVIIFCYGK----L--LHAIKQSSV--NTKREHRVL-LMVITMVVFYLLCWLPYGIMATF--G-APGLVTAEASIVPSILAKSSTVNPVIYIFMNKQ---------
228EncDare/1-247     M-KLL--TFTIGSIG-VFCNNI-IVIILYS-R---YKRLR-TPTNLLIVNISVSDL-LVSLTG-VNFTFVSCVKRRWVFN---SATCVWDGFSNSLFGIVSIMTLSGLAYERYIRVVHAKV--VDFPWAWRAITHI-WLYSLAWTG-APLY-TLE-VHQLG-CSLDASFILFFLLGCFF-VPVGVMVYCYGN----I--LYTVK---Q--TVRYEKKVA-VMFLMMISCFLVCWTPYAVVEAF--G-KKSVVSPTVAIIPSLFAKSSTANPVIYAFMSRKFRRC----M
Plos1_1/19-255       I----------------FVTNT-IVVIIFI-S---SQRLH-TTPNLILFSMSVCDW-LMATMA-KSVGIYGNARYWPTVG---KVTCDYYAFATSAIGYASILHLAALAVEKRMAVVSPMT--NSGRRMLVIIATL-WGFAILWAV-FPLY-GPE-PGYVS-CSITVSYIICVSVLFFL-IPIVTMTFCFAS----I--YHTIRNSHR--ATRAKAKTA-KMAFLMVMCFLFAWTPYAVVTTF--G-DTHRIPALLGVLPSLFAKLSSCNPIIYFFMYTKFR-C----A
Plos1_3/1-234        I----------------FVTNT-IVVITFI-F---SKRLH-TTPNLILFSMSVCDW-LMAAMA-KSVGIYGNARYWPTVG---KVTCDYYAFATSAIGYASILHLAALAVEKRMAVASPMT--NSERRMLVIIATL-WGFAILWAV-FPLY-GPE-PGYVS-CSITVSYIICISVLFFF-VPIVTMTFSFAS----I--YKAIRNSHR--ATKAKAKTA-KMAFLMVMCFLFAWTPYAVVTTF--G-GTHRNPALLGVLPSLFAKLSSCNPIIYFFMYTKF--------
Plos1_2/1-247        M-HAI--TVMYSLLA-AFVLNG-IVLIIFL-A---TRSLR-TIPNMILLSMAWADW-LMACLA-DAVGAYANANNWPSMV---GGLCVYYGFITTALGLTSMIHLTALSVERFVTVTIPMT--RPETQMLLVVTFL-WAFSFLWAI-FPLY-GPE-PGYAA-CSIAMSYILCLFMFFFF-LPIVIMIACFSS----I--YFTVRKTRD--STAAERKTA-WMSFIMVLAFLFAWVPYAVVASF--G-GVTTIPKLMSTLPAMLAKTSACNPIIYFFMYSKF--------
NV_CN158Suga08_/1-24 M-GMI--SLFYSFLA-VLTSNG-VLVYLFL-K---YEQLR-KTDKMLFLSIAVSDM-IAAVAT-FPLGAIASAHERFRLR---GVTCTYYAFASTTLGFNAMLHFTALSIQKYTSFSRPLR--ADKRHLLIVITIL-WLFSALWGL-FPLY-APE-TGNIV-CSLNISYIISIFVLFFF-IPLVVICVSYSL----I--FKTIRSTHQ--GTSAQVRSA-RLAFMMVLAFVFAWTPYAVVSAL----LKPKLPLIAGILPPLFAKTSTLNPLLCFIGSPPIRKC----L
NV_CN152Suga08_/1-24 --HGI--GAVYIALS-ALVFNG-LAIYILT-R---TRFLR-RACSWYILSMAVSDF-LMGLVV-DTVGAYANFSD-QTLG---QIPCQLYGFASTVLGLVSISHLAATSLDIWRSVVLQRR--ASRKQTVYIIAVL-WGTAFAWGI-LPLY-ALQ-PGFSY-CALKLSFTLTILILFFF-FPILICGFCYSR----V--FCVVRVLRF--TARCEHKVA-KIYLAMTLAFLVAWSPYAITISW--T-GIQTIPDIARILPPMFAKAYSCNPVIYYGMSRKFRRG----V
OG50DappuT/1-253     MAYRL--TAAYLLLISVLIMNV-VVVIVIL-N---DSQRM-TPLNWMLLNLACSDG-AIAGFG-TPISTAAALEFGWPFS---QELCVAYAMIMSTAGIGSITTLTALAIWRCQLVAKRKSARLGCRQGVILLVII-WIYALAITC-PPLY-DRE-AAHIS-CSVNRSYILYMFCMGLV-VPLAVIIISYVR----I--LRVVQKNQQ--QSRHEKRVT-MMVACMIAAFMAAWTPYSILTNF--S-S-AFPSPAFATIPSLFAKTSAVNPLIYGLLNTQFSRS----L
OG45ApimeT/17-269    VMYIG--AAIALGFIGFFTANL-LVAIVIV-K---DAQILWTPVNVILFNLVFGDF-LVSIFG-NPVAMVSAATGGWYWG---YKMCLWYAWFMSTLGFASIGNLTVMAVERWLLVARPMQA-LSIRHAVILASFV-WIYALSLSL-PPLY-GPE-AGNVS-CSVSDTYIGFLFVLGLI-VPVFTIVSSYAA----I--VLTLKKVRK--RARREAKIT-KMVALMITAFLLAWSPYAALAQY--F-N-AKPSATVAVLPALLAKSSICNPIIYAGLNNQFSRF----L
NV_CN144Suga08_/1-23 MAFAV--FVAFTFV---LMAQA-LTITIFV-R-P-Y-----------FVNLVVCNL-LLLLSS-YPLAFIASVKDAWVGG---EIACQASGYIVSVAAAVSFVTMAFFTMEIYRHVTK-TDIRIQTKKTAKIISFI-WVYSCVCVA-PPLM-TEQ-SGHTN-CAPDLSYLIFLVIAVFL-IPMAVTAMFFIK----L--YRYFHNPQI--DVERYKMTL-KVVFAAILANALCWSPYALYSSF--K-GEEMVTGYQSLIPAHFAKISAVNPIVYWIFNPR---------
NV_CN145Suga08_/1-23 MVFAG--FVAVVFV---IVSQI-VTILIFQ-R-P-Y-----------FINTAISNL-ILILSS-YPLAFVASLSHNLHEG---TFICDFTGYLVSVGSAGAFVTMAVLTFEIYQHVS--SEAAIEEEKTFKILGAI-WIYSCLCLT-PPLM-TLQ-SDKTN-CAPNLSYLVFLTTSVFI-IPMAVTGVYFYK----L--YRYFHNTDI--NVEHYKVTQ-KMVFAAITVNAICWSPYAIYSSI--K-GEELSQGAGSLIPSYFGKVSAINPIVYWIFNTRFRNT-----
NV_CN137Suga08_/1-24 MEYAV--YGTVMFVILILLGNI-VIIPVLL-S-P-F-----------MLNMAFVDI-LL-----CAFGFTVSVSYNLTKD---SLRCAWLAFINCFSGINSIATLTVMAAISYTGVTS-LRARFDSKKTAIIIAGI-WIYSFVTTI-PPAF-VPF-LDGIS-CHPDKAYIGFLVVLGFF-LPMIIIVFSYLK----T--YGYIRHATIPASLETKRKTL-RMVVAAILMFFISWSPYCIVESA--K-GEVVLSPGVSMIPELMAKASVMNPVVYTLMNARFRAT----L
NV_CN143Suga08_/1-24 LGYNL--LAGFIFFLILCFLQG-ITLLILL-K-P-Y-----------LLNIVAANT-FMILGS-FPTTLVSSFARGWAFN---DAVCKFIGFVGGCAATSMIASMLCITITIHRTIAK-QNVQPPNKTQLKIIIGV-WMYSAVIML-PPVM-KLE-AADTN-CAPNLAYILILCVTAYF-IPVGASLFYYLQ----I--RKALSAHMA--LARRFQNIT-YMTAVAIAAFTITWLPYAVYAAF--G-GSHLFDAVMSVVPAMVAKMSILNPFVYALVNPRFRKS----I
NV_CN135_Suga08/1-24 LGYNL--LAGYIFFLILCFLQG-ITLLILL-K-P-Y-----------LLNIVAANT-FMILGS-FPTTLVSSFARGWAFN---DAVCKFIGFVGGCAATSMIASMLCITITIHRTIAK-QNVQPPNKTQLKIIIGV-WMYSAVIML-PPVM-KLE-AADTN-CAPNLAYILILCVTAYF-IPVGASLFYYLQ----I--RKALSAHMA--LARRFQNIT-YMTAVAIAAFAITWLPYAVYAAF--G-GSHLFDAVMSVVPAMVAKMSILNPFVYALVNPRFRKS----I
ClR_CN108Suga08/1-19 ----------------------------------------------------------ETCVG-IMWEAFARYIDSSSFI-----LCQLAGFGITFTALVSITHLAALAIERYLSMVHALEFSLL-------FTIP-WIHGTFWGV-VPFY-IREPYHTHR-CSVMQSYNYALLVFCYL-IPIFIIFYCCYK----V--QKELKKSEE--IAKAEKQHF-IMICVVMGAYFIAWTPYAVAAFFD-T-VPGKLIAY----SAVFAKFSVINPIVYVIFYKDFRQT----V
CL_CN168_A9cr40/1-23 ALKHV--EGGIIMSFIVVSLNS-LVIVGML-K-DLI-----------LVSLACSDL-VETCVG-IMWEAFARYIDSSSFI-----LCQLAGFGITFTALVSITHLAALAIERYLSMVHALEFSLL-------FTIP-WIHGTFWGV-VPFY-IREPYHTHR-CSVMQSYNYALLVFCYL-IPIFIIFYCCYK----V--QKELKKSEE--IAKAEKQHF-IMICVVMGAYFIAWTPYAVAAFFD-T-VPGKLIAY----SAVFAKFSVINPIVYVIFYKDFRQT----V
ClR_CN116Suga08/1-23 FAGLV--IGVVIA--IGCFLNL-LVVIGML-K-DIL-----------LVSLSVADF-CQTGLG-YTTELYGHLSDDYSPIF----LCRASGFAVTFTALVAITHLMALAVERYLSLVHALEFALY-------FIIP-WIWGLFWSG-APLY-EREPHAPHR-CSVVLSYSYGLLIACFA-FPVLVITWCCFR----V--QRELKGSKE--IAKAEKQHF-IMICCVVIAFFIAWTPYAGVTLVG-N-LPANLMST----SAFFAKFSVLNPIIYAIFYKDFRRS----V
ClR_CN120Suga08/1-23 -MDAV--MGSLFLLFLITTLNI-LVIVAVL-K-DIM-----------VISLTCSLL-SEIYFG-FVWEGYGRFIDDSSLE-----LCKFAAYGATFSALASIMQLMGMVLERYVSIIYPVSYAML-------FVLP-WAFCIVWAF-LPFY-KREAVHTYR-CSVIRSYNYSLLILFFF-APIIIITYLIVR----V--QMELRK------AKYERQHF-ILTCIVIVLFFITWTPYALAALFD-S-TPDKFVSY----SALFAKSSLVNPIIFVFFNKEFYKT----L
HM_CN131_221128/1-20 ------------------------------------------------MSLAVCDG-LQSIIG-FPNEIYGYVNKDNPFK---SELCKTSGFVVMCLAITAISHLVSLCIYRYAAIVYPMVFTLY-------LVLP-WIYGLFWSI-TPFI-VREKQDTYR-CSINQSYLYALTIFCYF-LPLSIIIYCIIK----V--HLELRCGKQ--ISKLEKEHF-ISVFLIVVSFFTVWTPYFIVVYGR-S-LPSGFLTY----CALFAKSSTINPIVYCIVYKEFRQT----A
HM_CN170_UPI000/1-23 TYDVA--YKVFLSLILVVMLNT-TACYTILIK-HLF-----------ILSISFTNL-MESIIG-----VLPHVITSGEIL-SGSNLCIASGFAVFGFAITSISHLCIHSLNRTVAIIYPIYYFWYRS----ALISL-YAYGFMWAS-FPAY-NLD-VDKKR-CSLDLSYILSVLIFCNI-FPGILIVIGLFR----S--KKVIYRTRS--LGFLEKHYL-KVFSLSSAMFFVTWTPYALVALLKIA-PPPLLVTT----SALLSKLSTVNVLVNCFINKSFKKH----V
ClR_CN101Suga08/1-24 MVKTT--YPVLIIAFL-VILNS-ILLLGFK-K-DFF-----------LVSFTIANL-IQGVFT-YPFVLYTLVSEQNKNH---WQ-CIIAAVLMLNCSVSTIWHLIILSFERFFSLKYPLFYRLWRG----IGVSI-WLSGCFWSF-PPLY-DIE-FQGRPDCNIDLSYLYSLFVFNYI-VPIMAFAFTFYH----L--RIELKKARR--AIKTEKTQT-ILIIIMVVSFMVAWTPYS--VFYRTA-QENEIEVYIYELSAILAKTSCINPIIYGLVYKDIRDA----I
CR_CN100_Koyana/1-24 MANIT---EILSVVFL-ISLNM-IVLITFY---DAL-----------MASMAFSDV-VQAIVG-YPLEVFTVVDGKWTFG---MELCQVAGFFITALGQVSIAHLTALALDRYFTVCRPFVAMRNAG----MVIFV-WFYASFWAV-LPLY-DVE-GDGMR-CSINYSYRVCLFVFIYL-IPVLLMVATYVL----V--QGEMKNAAQ--LFKAEKRHT-RLVFVMILSFIVAWTPYTFVVSFFTK-QLGPIPLYVDTLAAMLAKSSAMNPIIYCFLHKQFRRA----V
TRA_530235_jgi|/1-22 MSNTI--VKGAILTTLGVLGNL-MV-VFS---TNYL-----------LFNLAVLDI-ITVTIR-LPIHLINIMENRQAID---DPLCHFHAFLTGVCFIGSVYSMVGIAVFRYIVVCRSLSVKLSNRHALYAIGLI-WLITVFIAL-WPFF-VYD-PRERA-CIP-EGISILEIFLDFG-IPLTTIFVCYWK----IYRY--IRATHQ--RLYRKRRVT-LTMWIVFVAFFILYAPWSIMV-----------------FPAA-------NPIIYGVMMGQFKRQYKKVI
Tra_435785jgi|T/1-22 MSNTI--VKGAILTTLGVLGNL-MV-VFS---TNYL-----------LFNLAVLDI-ITVTIR-LPIHLINIMENRQAID---DPLCHFHAFLTGVCFIGSVYSMVGIAVFRYIVVCRSLSVKLSNRHALYAIGLI-WLITVFIAL-WPFF-VYD-PRERA-CIP-EGISILEIFLDFG-IPLTTIFVCYWK----IYRY--IRATHQ--RLYRKRRVT-LTMWIVFVAFFILYAPWSIMV-----------------FPAA-------NPIIYGVMMGQFKRQYKKVI
MTR1C_XENL/7-188     --------------------------------GNLF-----------VVSLSIADL-VVAVYP-YPVILIAIFQNGWTLG---NIHCQISGFLMGLSVIGSVFNITAIAINRYCYICHSLRYDYNQRSTWCYLGLT-WILTI-IAI-VPN---YD-PRIFS-CTF-SSYTITVVVVHFI-VPLSVVTFCYLR----I--W--VR--------------NFLTMFVVFVLFAVCWAP---LG-----------------LACL-------NAVIYGVLNQNFRKEYKRIL
UPI0001560/4-204     L--------ACILIFTIVLGNL-LV-ILS---GNIF-----------VVSLAVADL-VVAVYP-YPLVLTSIFNNGWSLG---YLHCQVSGFLMGLSVIASVFNITGIAINRYCYICHSLKYDYSNKNSLCYVCLI-WMLTL-VAI-MPN---TD-PRVYS-CTF-SAYTIAVVVFHFI-VPMIIVIFCYLR----I--W--IR--------------NFVTMFVVFVLFAICWAP---LG-----------------LACL-------NAIVYGLLNQNFRKEYRRII
MLT_B2Y4M8_/1-198    L--------GCFLIFTIVLGNL-LV-IFS---GNIF-----------VVSLAVADL-VVAIYP-YPLVLTSIFHNGWNLG---YVHCQISGFLMGVSVIGSIFNITGIAINRYCYICHSLKYDYSDKNSVCYVMLI-WALTV-VAI-VPN---S---RVYS-STF-SAYTIAVVFFHFI-LPIMIVTYCYLR----I--W--IR--------------N-VTMFVVFVLFAVCWAP---LG-----------------LACL-------NAIVYGVLNQNFRREYKRIV
MLT_O88495_/1-202    M--------FCAMVITVVIGNS-MV-ILA---GNIF-----------VASLSVADM-LVAIYP-YPLMLYAMSVGGWDLS---QLQCQMVGLVTGLSVVGSIFNITAIAINRYCYICHSLQYKFSLRNTCIYLVVT-WVMTV-LAV-LPNI-EYD-PRTYT-CIF-PAFTVTIVCIHFV-LPLIIVGYCYTK----I--W--IR--------------N-LTMFVIFLLFAVCWCP---VT-----------------VLCL-------NAIIYGILNESFRREYWTIF
Tra_434217jgi|T/1-22 MSNIS-VLSYVILMIVTVSGNA-LALRVF---VNYL-----------LINLAIADI-LKGGIQ-DGLVLCGLLTPDWGYN---RVICNVSGFMLSAFHVGTIFTLTLTGIFRYLIVVNSMKHWITRKVVVAAILVI-WLYACLIAF-LPIY-TYD-KMQLL-CLPNISYPIFAITVDIM-VPIFLLGYCYLR----V--Y--MRT--T--VTKREVQMT-RMMFSVYLAFVICYIPYVIQL-----------------IPAI-------NPFLYGFTSEKFRQVYSAYL
Tra_435667jgi|T/1-22 MVNNARFIAYAVLLAFTVIGNI-IVIESF---FNIF-----------LLNLATVDL-FTGIFR-MGFYLFNIAYAEWPFS---PALCNFSGWALSIAFSANVHTLELMAIFRYIAVVHNNTYNLTQKRAVISIVCI-WIYSNIIAL-LPIY-RYQ-ANEIA-CLPDSSYPLFVTICDVI-IPLTILFYCYVA----I--Y--IRF-RD--ISKREARVT-RAMFLVFVAFLICIVPYAVCL-----------------FSAI-------NPILYGFLYCRFRKAYYD--
Tra_435668jgi|T/1-21 -------IAYVILLIATVVGNC-MVIAAF---FNSL-----------LFNLALVDL-FAGIFR-IGFITLSLGTISWPYG---PTLCNINGLVHSVAFSANVHTLMTIAIFRYLVVVRYRKDWITRNTVIVVISLI-WIYSLLLGF-LPIY-HYQ-PYEYT-CLPDKSYSIFLTIADFL-IPMLVLCYCYLA----I--Y--NRI-RA--FSKREGKVS-RGMFIIFLAFVICFAPYSICL-----------------KPLL-------NPIIYAILYKRFRQAYYQ--
Tra_435650jgi|T/1-22 MGNTLRAAAYTFTALTGLIGNT-IVLIIF---VNYH-----------LINIAIVDI-ITCLSR-QIFNIIGVVTNGWPYG---KDWCDINGFMQTLCYLLTVMSLLAIAVSRYMVIVHR--RSVSHKQVCITIIII-WIYSLVHSL-LPIY-FYH-KKEFA-CVPDLTYPLFCVIADFL-IPQIIINYCYLK----I--Y--LKVNKS--ARRYNVKLT-RNMFYVFLAFLICYIPYSISI-----------------SPSI-------NPILYYFIFRRFRQLYIAML
Tra_435652jgi|T/1-21 M-----------TSLATVISNL-LVLIAF---TNYL-----------IINLAITDI-LNGIFK-DTFIILGTLTNLHIRY---KAFCDFDGFMQILLYLLTIYSLLATAIFRYLVIIHSYGKKITVRVVKITVAII-WTYSLAISL-SPVY-VYQ-RIESA-CLPDRSYVMYAFITDSI-IPLSLLGICYLC----I--Y--IN--RS--LLKKEIEIT-KKMFFVYLVFVICYFPYTIVL-----------------APAV-------NPFVYAVIYKSIRKAYYEIY
Tra_435654jgi|T/1-21 M-----------SAIATVISNC-IVLYVF---SNLF-----------ILNLAIIDL-LNGLFR-DTFNGVSWLNNGWTFG---EPLCRFNGFMQTICYVVTIFTLLATGICRYLVIVHSYGKVITRKVVLIIIGCI-WIYSILDSL-MPIY-IFQ-PLEFS-CLPDASYVMFALIADTI-IPSILIGLCYIV----I--Y--IN--RQ--ARRKEVKIT-RAMFSVYVIFLACYLPYALTI-----------------APAI-------NPFFYGVIYRQFRKAYIELF
Tra_435653jgi|T/1-21 L-----------IA-ATVIGNG-IVLFIF---VNFF-----------IINLAITDI-LTGLTR-QPIIVIDLLSRGESFI---HTICGLSGVTLCVCYVVTIFTLLATALCRYLVIVRSYGRKLSTKVVVIIMSFI-WVYGTIDCL-LPIY-VYQ-PEEYT-CLPDASYIIYILIIDSL-IPWTVTAVCYTG----I--Y--LTVHQQ--LHQREVKIT-KVMFLYFLTFILCYMPYCLTL-----------------VPAI-------NPVLYALSSKKFRKAYNEIF
Tra_435656jgi|T/1-21 L-----------TA-STVVGNI-VVLYTF---SNLF-----------IINLAITDI-LNAMGR-NNFVLIGLIMGPEPYT---HLFCNISGFINSLGHVVMTATLAATAICRYLVIVRSYARKITTTVVRRIILTT-WCYAILNCS-MPWY-TYH-PFEFT-CLPDFSYIIFVFIIDSV-IPCILLIACYWR----I--Y--AKARRH--LPKNEIKIT-KVLFIICVLFMICILPYSIVL-----------------IPSL-------NPVLYAAIYPKLRKIYRRLC
Tra_435655jgi|T/1-22 -VNIIRSSVYCLLFITGFFGNL-IFLVIF---INYF-----------LVNLAIVDI-TATIFR-ELALIIGYFNCQWLYN---YHTCNLFGFMRNICCAVTIFTLLAISVCRYLVICQHKGRRMTRHAVLCIIAFV-WFYTILVCL-CPIY-IYH-QNQYV-CSIDPSYIRYIIIVDVF-LPTIITIICYTF----I--Y--IRIQDI--LRAREKKVT-KIMFAVYINFLICYLPFSIIL-----------------IPSI-------NPMLYPFIYRRCKEAYCEVL
Tra_435633jgi|T/1-20 ---------------------M-LVFLTF---SNLF-----------IINLAITDL-LTGGIK-DTLFIYGLTSYNWPKS---AILCSFVGFINCVCYVATVYTLTVIAVFRYLAIVCNLGRKIKRKHSILTIACV-WIYSSACCL-MPIY-IYE-PTECT-CVRDYSYTIYILVADFL-LPLSVVSFCYGN----I--F--AHIKRD--LSRREEIVA-RRMFIILAEHVVCFLPYTIIL-----------------AAAL-------NPVTYIVVNPRLKKGYISVI
Tra_435634jgi|T/1-16 ----------GVIAFFAVLGNI-PVLIII---SNLF-----------LANLAVSDI-MTGAVK-DVFIMIGMQPRRWIYS---DTLCQISGFFIGVFHSVTVITLMVIAIFRYLIVVHGRRVNLKKKHVWIAIVLI-WIFAILDAL-LPIY-AYS-LLEFG-CLPDPSYALFLLLAVTL-IPLSIITYCYIA----I--L--I---------R----------------------------------------------------------------------------
Tra_435635jgi|T/1-22 MFSTVRLILYYIITLLSIICNL-IILIVI---SNLF-----------IVNLAIIDV-ITGCAK-DVFLIITLHYQHWIFD---QTVCEISGFINIICYDVTMITLTFIAVFRYITVFHGKHIRIRKKHVIAAINIV-WILSLMDCT-LPLY-IYI-PHDFL-CLPDPGYLTYLAIVFVL-VPFIVITFCYLA----I--L--LRIARQ--LRRREIETT-WRMFFVYLAFIISFVPYAIIL-----------------LPAV-------NPFIYYIMYPKMRKACNSLL
NEM_426957_jgi|/1-22 --LL-----YTVIALTALLGNM-LVLWIV---PNYF-----------VISLACSDV-VMAALA-TPWSIAVLAVGKWPFD---FVSCQFQGFIVIWAAMASLQNLAVMAINRFFRIVKPAHYRFSASKTRMYVLLS-YVYTAISPL-PYVY-VFQ-PGKFF-?Y--AQHTITL-TGTFVCIPILIVVGCYAK----V--FLVLRAHAK--NMVEDIKVT-RTLFATVATFLLCWSPVVI-----------------------IGLCSSANPIIYGAMNKKFRKEYKK--
NEM_445570_jgi|/1-22 EAGL-----FVIIFITTVVGNS-LTIFIV---PNMF-----------VISLAVADL-GMGCLS-MHLLVTVLITSEWIFG---ELICQYQGFISILMAASSTQTLAWTAVNRFFSVCKSQKYRFSWRNTTLIMASI-WGLSLLAPL-PYVF-VFN-AGKFF-CY--AGFTGFL-VAVYVGISTNVIFYCYFR----V--FKSVREHKK--KLVEEIKIT-RTLFVIVVVFMLCWGPVLI-----------------------MASLSSANAVIYGIMNPKFKKEYLR--
NEM_444070_jgi|/1-22 ESTV-----MGLIIFFTVSGNT-FVCCAI---SNMF-----------VVALAVSDT-SMGVLC-MPFTFGTLVSGGWVFG---KSFCYVHGFTGMTLALASIYTMSLISVNRYFCIVKPAKYQFKKRRTVLYILGV-WTIAFIGSIPPFFY-GFQ-PGKAM-CLYKLTFTIFI-ECVYIACPILLIGYCYSS----V--FREVYRTNK--VFIQETKIT-KTLAIVFLGFSLCWVPASI-----------------------IAMISSLNPVIYGVTSRAFRQEYKA--
Mnemiopsis_opsin3_21 --MDGV-LVTLCCLIGS-LENG-FVLKILGKKTYLL-----------LCNLAIADL-GNLLIP-TPFNAFTLFYGRYDFF---ESSVLWYDILINLVGWSSMLLVCVIAVRRAVALYLPFYNTYFKPMNIYILAITSWMIAVAFAC-LPFY-VPE--YGNS-IAHGMVYYIVVTVVAVT-IPALIIG---TAS-FLV--VKNIQYKVVKKKEENAARTV-TIIPIIFFFCHLPVVYRITTSFIAAMFAISNPPDFLQH--SFFAKHNMLNPLVYLMGSKKLRNTVLQYR
Pleurobrachia_opsin2 ----SL-LAVNALC--SIAGNA-LVIYTFLKELRVI-----------LTHLAVTNL-IIASIG-EPMVVISGYSMRWVFG---EMGRGFEAFIVTSCGLMAMSLLALVSIERY--L--RVRFPFTEPTAVKCCSFL-WVFLPFYGI-AAWE-G-E-GIGIS-NSIDFVYIICMMSTGYF-IPLFIIAFCYNRI-LFF--V-----------------------------------------------------------------------------------------
Mnemiopsis_opsin2_12 --MSSL-LCMNCIF--SLVGNM-LVIYTFLRELRTI-----------LCHLAITNL-MIAGIG-EPMVVISGFNLRWVFG---EMGRKIEAYTVTASGLMAMSLLAFVSIERY--L--RVKFLIRQTTSVRVCTLM-WIYLPFYGI-AAWR-G-E-GIGIS-NSLDVAYVMVMMATGYF-IPLAVITFCYNRI-LHF--VKTHASTAGPGVLAAEKKIS-NVVAIIIVSFFISWTPYTIVNLLV-T--FDKASGINATIPAFLAKTSTVSPIIYCFMNGEVRNANLRTI
Mnemiopsis_leidy1/1- ---MSLSIAMGCVCVGSVFGNL-LVLISLVREVQLI-----------FRHLSLANF-LLACIG-EPLVVISLASGKWVWG---ESMRLFEAFWVTTFGLLSMMILALISLEQY--S--RFKQLRTVQVAV--------ILALIFGV-SPLL-GPE-GYGVS-NSLSASYIVTVMIVGYF-FPLVIITYCYRSI-YQL--VRTMVSVNVTSLIVQERKLA-TTITFVILSFFFAWTPYVLINLLN-M--FTTKYKILATIPALFAKSSTLWIIIYSMMDKRIKKACRKTC
Pleurobrachia_opsin1 --------------------------------------------------------------------------------------------------------------------------------------------AFFFGI-APLV-GPE-GYGVS-NSLNASYIICAMIIGYF-FPLIIIMFCYRAI-YRL--VKIM--------LVQERQLA-STITFVILSFFFAWTPYVFVNIIN-M--FSTKYRILATIPALFAKSSTLWIIVYCLMDVRIK-------
acropsin2/1-248_no_c MWMDGL-L-----AAGTVFLNV-IVILTFFKVASFP-----------ILSLAMADV-FLASAV-MPLGIVSCASGHWIFG---AVGCKWYAFMHTTVGLSSILHHAVLALERC--LTI-FKH-FDRHTMTRTLAFL-WTLVSLWSL-CPIL-GPE-GTGNH-LFHFRCY-LCCV---YS-FPFVFIAVCYTAIAFHL--RKTAKRTWGKNSVIVKRKAV-THGAIMVTTVMITWLPYAMVAFYT-LLGFEKLSALVYTITSIFAKTSTLNPIICFFWYRRFREGTKKLC
acropsin1/1-240_no_c --MTAV-I-----CVLGVPLNG-LVCWVFYNNPNIF-----------IASVAFSDF-LYCISC-LPLLVISNAYGKWIYG---PIGCKATAFIATWSGLTSLMNLSVASYERY--STLAFNRTFTRRTAACYSAAM-CLYALFWSL-MPLC-GLE-GIGTS-CSVDMSYNLCLIIACYL-VTSYY--KCYREIA------WRAKSTWGRQSFVMERKMM-VLFGVMTVAFLVAWTPYAVVSLIS-MIAGPDISDVTASIPAYFAKSSSCNPVIYVFLYKRLR-------
acropsin3/1-252_no_c --MSSV-VYMSIVGTCGIIANS-LVIFVFWKHANLF-----------ILNLALCDL-MLSILD-NVFSITSTLHGRWLFG---RAGCVTYGFFHYFLICCTVPTLAAISVDRFFFITRPSAQMITPRKAVAMLAII-YFYTLMFTF-PPCI-GEE-SFYSG-CYISIAYSIIAPFFLFL-VPLTIMIFCYARI-FAV--VRTINRPFGAQSHIQTAKI----IVVVILFSMIVWVPYAVVSFVK-A---ANVNPLLSHITVLVAKSCVINVLIYAVLNRKLRNGVLKSI
